# Supplementary material for: Phylogenetic analysis and stress response of the plant U2 small nuclear ribonucleoprotein B″ gene family
Source: BMC Genomics. 2022 Nov 8;23:744. doi: 10.1186/s12864-022-08956-0 (PMC9644473; doi:10.1186/s12864-022-08956-0)
Supplement: Supplementary file 3 — Additional file 3: Table S2. Specific data of enrichment analysis. [file 12864_2022_8956_MOESM3_ESM.xlsx]

## Sheet: sheet 1
Table S2 Specific data of enrichment analysis.
Cis-element/function	ABRE	ARE	as-1	BOX4	CGTCA-motif	ERE	G-BOX	MYB	MYC	STRE	TCT-motif	TGACG-motif	hormone response	light response	stress response
Transcript ID	AHYPO_003719-RA	AHYPO_003719-RA	AHYPO_003719-RA	AHYPO_003719-RA	AHYPO_003719-RA	AL1G17000.t1	AHYPO_003719-RA	AHYPO_003719-RA	AHYPO_003719-RA	AL1G17000.t1	AHYPO_003719-RA	AHYPO_003719-RA	AHYPO_003719-RA	AHYPO_003719-RA	AL1G17000.t1
Transcript ID	AL1G17000.t1	AL1G17000.t1	AL1G17000.t1	AL4G25110.t1	AL1G17000.t1	AL4G25110.t1	AL1G17000.t1	AL1G17000.t1	AL1G17000.t1	AL4G25110.t1	AL1G17000.t1	AL1G17000.t1	AL1G17000.t1	AL1G17000.t1	AL4G25110.t1
Transcript ID	AL4G25110.t1	AL4G25110.t1	AL4G25110.t1	AUR62009712-RA	AL4G25110.t1	AT2G30260.1	AL4G25110.t1	AL4G25110.t1	AL4G25110.t1	AT1G06960.1	AL4G25110.t1	AL4G25110.t1	AL4G25110.t1	AL4G25110.t1	AT1G06960.1
Transcript ID	AT1G06960.1	AT1G06960.1	AT1G06960.1	AUR62036233-RA	AT1G06960.1	Bostr.24513s0216.1	AT1G06960.1	AT1G06960.1	AT1G06960.1	AUR62009712-RA	AT1G06960.1	AT1G06960.1	AT1G06960.1	AT1G06960.1	AUR62009712-RA
Transcript ID	AT2G30260.1	AT2G30260.1	AUR62009712-RA	Anaoc.0004s1468.1	AUR62009712-RA	Bostr.25219s0262.1	AT2G30260.1	AT2G30260.1	AT2G30260.1	AUR62036233-RA	AT2G30260.1	AUR62009712-RA	AT2G30260.1	AT2G30260.1	AUR62036233-RA
Transcript ID	AUR62009712-RA	AUR62009712-RA	AUR62036233-RA	Anaoc.0007s1025.1	AUR62036233-RA	Ca_17274	AUR62009712-RA	AUR62009712-RA	AUR62009712-RA	Anaoc.0004s1468.1	AUR62009712-RA	AUR62036233-RA	AUR62009712-RA	AUR62009712-RA	Anaoc.0004s1468.1
Transcript ID	AUR62036233-RA	AUR62036233-RA	Anaoc.0004s1468.1	Aqcoe1G393500.1	Anaoc.0004s1468.1	Cagra.10198s0003.1	AUR62036233-RA	AUR62036233-RA	AUR62036233-RA	Anaoc.0007s1025.1	AUR62036233-RA	Anaoc.0004s1468.1	AUR62036233-RA	AUR62036233-RA	Anaoc.0007s1025.1
Transcript ID	Anaoc.0004s1468.1	Aqcoe1G393500.1	Anaoc.0007s1025.1	Ca_17274	Anaoc.0007s1025.1	Cagra.1671s0318.1	Anaoc.0004s1468.1	Anaoc.0004s1468.1	Anaoc.0004s1468.1	Bostr.24513s0216.1	Araha.9595s0001.1	Anaoc.0007s1025.1	Anaoc.0004s1468.1	Araha.9595s0001.1	Bostr.24513s0216.1
Transcript ID	Anaoc.0007s1025.1	Araha.9595s0001.1	Araha.9595s0001.1	Ciclev10002361m	Araha.9595s0001.1	Carubv10010209m	Anaoc.0007s1025.1	Anaoc.0007s1025.1	Anaoc.0007s1025.1	Bostr.25219s0262.1	Bostr.24513s0216.1	Araha.9595s0001.1	Anaoc.0007s1025.1	Bostr.24513s0216.1	Bostr.25219s0262.1
Transcript ID	Aqcoe1G393500.1	Bostr.25219s0262.1	Bostr.25219s0262.1	Cucsa.111900.1	Bostr.25219s0262.1	Carubv10025584m	Aqcoe1G393500.1	Aqcoe1G393500.1	Aqcoe1G393500.1	Brara.E01295.1	Bostr.25219s0262.1	Bostr.25219s0262.1	Aqcoe1G393500.1	Bostr.25219s0262.1	Brara.E01295.1
Transcript ID	Bostr.24513s0216.1	Brara.E01295.1	Cagra.10198s0003.1	Glyma.02G232800.1	Cagra.10198s0003.1	Ciclev10002361m	Bostr.24513s0216.1	Araha.9595s0001.1	Araha.9595s0001.1	Ca_17274	Brara.E01295.1	Cagra.10198s0003.1	Bostr.24513s0216.1	Brara.E01295.1	Ca_17274
Transcript ID	Bostr.25219s0262.1	Ca_17274	Cagra.1671s0318.1	Glyma.14G200400.1	Cagra.1671s0318.1	Cucsa.111900.1	Bostr.25219s0262.1	Bostr.24513s0216.1	Bostr.24513s0216.1	Cagra.10198s0003.1	Cagra.10198s0003.1	Cagra.1671s0318.1	Bostr.25219s0262.1	Cagra.10198s0003.1	Cagra.10198s0003.1
Transcript ID	Ca_17274	Cucsa.111900.1	Carubv10010209m	Gohir.D03G143600.1	Carubv10010209m	Glyma.02G232800.1	Ca_17274	Bostr.25219s0262.1	Bostr.25219s0262.1	Cagra.1671s0318.1	Cagra.1671s0318.1	Carubv10010209m	Ca_17274	Cagra.1671s0318.1	Cagra.1671s0318.1
Transcript ID	Cagra.10198s0003.1	Glyma.02G232800.1	Carubv10025584m	Gorai.003G150900.1	Carubv10025584m	Gohir.D03G143600.1	Cagra.1671s0318.1	Brara.E01295.1	Brara.E01295.1	Carubv10010209m	Carubv10010209m	Carubv10025584m	Cagra.10198s0003.1	Carubv10010209m	Carubv10010209m
Transcript ID	Cagra.1671s0318.1	Glyma.14G200400.1	Cucsa.111900.1	Kaladp0085s0062.1	Cucsa.111900.1	Gorai.003G150900.1	Carubv10010209m	Ca_17274	Ca_17274	Carubv10025584m	Carubv10025584m	Cucsa.111900.1	Cagra.1671s0318.1	Carubv10025584m	Carubv10025584m
Transcript ID	Carubv10010209m	Gohir.A03G024900.1	Glyma.02G232800.1	Kalax.0007s0054.1	Glyma.02G232800.1	HanXRQChr06g0173781	Ciclev10002361m	Cagra.10198s0003.1	Cagra.10198s0003.1	Ciclev10002361m	Cucsa.111900.1	Glyma.02G232800.1	Carubv10010209m	Cucsa.111900.1	Ciclev10002361m
Transcript ID	Carubv10025584m	Gohir.D03G143600.1	Glyma.14G200400.1	Kalax.0076s0016.1	Glyma.14G200400.1	MDP0000170114	Cucsa.111900.1	Cagra.1671s0318.1	Cagra.1671s0318.1	Glyma.02G232800.1	Glyma.02G232800.1	Glyma.14G200400.1	Carubv10025584m	Glyma.02G232800.1	Glyma.02G232800.1
Transcript ID	Ciclev10002361m	Gorai.003G150900.1	Gorai.003G150900.1	MDP0000163229	Gorai.003G150900.1	Medtr1g055405.1	Glyma.02G232800.1	Carubv10010209m	Carubv10010209m	Gohir.A03G024900.1	Gohir.A03G024900.1	Gorai.003G150900.1	Ciclev10002361m	Gohir.A03G024900.1	Gohir.A03G024900.1
Transcript ID	Cucsa.111900.1	Kaladp0085s0062.1	HanXRQChr06g0173781	Medtr1g055405.1	HanXRQChr06g0173781	Medtr3g072860.1	Glyma.14G200400.1	Carubv10025584m	Carubv10025584m	Gohir.D03G143600.1	Gohir.D03G143600.1	HanXRQChr06g0173781	Cucsa.111900.1	Gohir.D03G143600.1	Gohir.D03G143600.1
Transcript ID	Glyma.02G232800.1	Kalax.0007s0054.1	Kaladp0085s0062.1	Medtr3g072860.1	Kaladp0085s0062.1	Medtr5g074430	HanXRQChr06g0173781	Ciclev10002361m	Ciclev10002361m	Gorai.003G150900.1	Gorai.003G150900.1	Kaladp0085s0062.1	Glyma.02G232800.1	Gorai.003G150900.1	Gorai.003G150900.1
Transcript ID	Glyma.14G200400.1	Kalax.0076s0016.1	Kalax.0007s0054.1	Medtr5g074430	Kalax.0007s0054.1	Phvul.008G251100.1	MDP0000163229	Cucsa.111900.1	Cucsa.111900.1	HanXRQChr06g0173781	HanXRQChr06g0173781	Kalax.0007s0054.1	Glyma.14G200400.1	HanXRQChr06g0173781	HanXRQChr06g0173781
Transcript ID	HanXRQChr06g0173781	MDP0000163229	Kalax.0076s0016.1	Phvul.008G251100.1	Kalax.0076s0016.1	Podel.13G193700.1	MDP0000545219	Glyma.02G232800.1	Glyma.02G232800.1	Kaladp0085s0062.1	MDP0000545219	Kalax.0076s0016.1	HanXRQChr06g0173781	MDP0000545219	Kaladp0085s0062.1
Transcript ID	Kaladp0085s0062.1	MDP0000545219	MDP0000163229	Podel.13G193700.1	MDP0000163229	Potri.013G153700.1	Medtr3g072860.1	Gohir.A03G024900.1	Glyma.14G200400.1	Kalax.0007s0054.1	Medtr1g055405.1	MDP0000163229	Kaladp0085s0062.1	Medtr1g055405.1	Kalax.0007s0054.1
Transcript ID	Kalax.0076s0016.1	Medtr1g055405.1	MDP0000545219	Potri.013G153700.1	MDP0000545219	Prupe.6G046700.1	Medtr5g074430	Gohir.D03G143600.1	Gohir.A03G024900.1	Kalax.0076s0016.1	Medtr3g072860.1	MDP0000545219	Kalax.0076s0016.1	Medtr3g072860.1	Kalax.0076s0016.1
Transcript ID	MDP0000163229	Medtr3g072860.1	Medtr1g055405.1	SapurV1A.0222s0330.1	Medtr1g055405.1	SapurV1A.0222s0330.1	Phvul.008G251100.1	Gorai.003G150900.1	Gohir.D03G143600.1	MDP0000163229	Medtr5g074430	Medtr1g055405.1	MDP0000163229	Medtr5g074430	MDP0000163229
Transcript ID	MDP0000545219	Medtr5g074430	Medtr3g072860.1	SapurV1A.0433s0110.1	Medtr3g072860.1	SapurV1A.0433s0110.1	Podel.13G193700.1	HanXRQChr06g0173781	Gorai.003G150900.1	MDP0000170114	Phvul.008G251100.1	Medtr3g072860.1	MDP0000545219	Phvul.008G251100.1	MDP0000170114
Transcript ID	Medtr3g072860.1	Podel.13G193700.1	Medtr5g074430	Thecc1EG042243t1	Medtr5g074430	Thecc1EG042243t1	Potri.013G153700.1	Kaladp0085s0062.1	HanXRQChr06g0173781	MDP0000545219	Podel.13G193700.1	Medtr5g074430	Medtr3g072860.1	Podel.13G193700.1	MDP0000545219
Transcript ID	Medtr5g074430	Potri.013G153700.1	Phvul.008G251100.1	Tp57577_TGAC_v2_mRNA34847	Phvul.008G251100.1	Vigun08g130900.1	Prupe.6G046700.1	Kalax.0007s0054.1	Kaladp0085s0062.1	Medtr1g055405.1	Potri.013G153700.1	Phvul.008G251100.1	Medtr5g074430	Potri.013G153700.1	Medtr1g055405.1
Transcript ID	Podel.13G193700.1	Prupe.6G046700.1	Podel.13G193700.1	evm.model.supercontig_2.341	Podel.13G193700.1	mrna28168.1-v1.0-hybrid	SapurV1A.0222s0330.1	Kalax.0076s0016.1	Kalax.0007s0054.1	Phvul.008G251100.1	SapurV1A.0222s0330.1	Podel.13G193700.1	Podel.13G193700.1	SapurV1A.0222s0330.1	Phvul.008G251100.1
Transcript ID	Potri.013G153700.1	SapurV1A.0222s0330.1	Potri.013G153700.1	orange1.1g026902m	Potri.013G153700.1	orange1.1g026902m	SapurV1A.0433s0110.1	MDP0000163229	Kalax.0076s0016.1	Podel.13G193700.1	SapurV1A.0433s0110.1	Potri.013G153700.1	Potri.013G153700.1	SapurV1A.0433s0110.1	Podel.13G193700.1
Transcript ID	Prupe.6G046700.1	SapurV1A.0433s0110.1	Prupe.6G046700.1	29957.m001435	Prupe.6G046700.1	29957.m001435	Thecc1EG042243t1	MDP0000170114	MDP0000163229	Potri.013G153700.1	Thhalv10009693m	Prupe.6G046700.1	Prupe.6G046700.1	Thhalv10009693m	Potri.013G153700.1
Transcript ID	SapurV1A.0222s0330.1	Thecc1EG042243t1	SapurV1A.0222s0330.1	Aco001607.1	SapurV1A.0222s0330.1	Aco001607.1	Thhalv10017204m	MDP0000545219	MDP0000170114	Tp57577_TGAC_v2_mRNA34847	Thhalv10017204m	SapurV1A.0222s0330.1	SapurV1A.0222s0330.1	Thhalv10017204m	Tp57577_TGAC_v2_mRNA34847
Transcript ID	SapurV1A.0433s0110.1	Thhalv10009693m	Thhalv10009693m	Bradi1g65000.1	Thhalv10009693m	Cz11g28070.t1	Tp57577_TGAC_v2_mRNA34847	Medtr1g055405.1	MDP0000545219	evm.model.supercontig_2.341	mrna28168.1-v1.0-hybrid	Thhalv10009693m	SapurV1A.0433s0110.1	mrna28168.1-v1.0-hybrid	evm.model.supercontig_2.341
Transcript ID	Thecc1EG042243t1	Thhalv10017204m	Tp57577_TGAC_v2_mRNA34847	Brahy.D01G0892500.1	Tp57577_TGAC_v2_mRNA34847	GRMZM2G153450_T01	Vigun08g130900.1	Medtr3g072860.1	Medtr1g055405.1	mrna28168.1-v1.0-hybrid	14037	Tp57577_TGAC_v2_mRNA34847	Thecc1EG042243t1	14037	mrna28168.1-v1.0-hybrid
Transcript ID	Thhalv10017204m	Vigun08g130900.1	Vigun08g130900.1	Brahy.S02G0156400.1	Vigun08g130900.1	GSVIVT01024622001	evm.model.supercontig_2.341	Medtr5g074430	Medtr3g072860.1	orange1.1g026902m	29957.m001435	Vigun08g130900.1	Thhalv10017204m	29957.m001435	orange1.1g026902m
Transcript ID	Tp57577_TGAC_v2_mRNA34847	evm.model.supercontig_2.341	mrna28168.1-v1.0-hybrid	Brast02G149400.1	mrna28168.1-v1.0-hybrid	HanXRQChr08g0228511	mrna28168.1-v1.0-hybrid	Phvul.008G251100.1	Medtr5g074430	107397	Bobra.0203s0007.1	mrna28168.1-v1.0-hybrid	Tp57577_TGAC_v2_mRNA34847	Bobra.0203s0007.1	107397
Transcript ID	Vigun08g130900.1	14037	107397	Brasy2G179500.1	107397	Lsat_1_v5_gn_9_14560.1	orange1.1g026902m	Podel.13G193700.1	Phvul.008G251100.1	14037	Bradi1g65000.1	107397	Vigun08g130900.1	Bradi1g65000.1	14037
Transcript ID	evm.model.supercontig_2.341	Aco001607.1	14037	Cz11g28070.t1	14037	Manes.11G074800.1	107397	Potri.013G153700.1	Podel.13G193700.1	179440	Brahy.D01G0892500.1	14037	evm.model.supercontig_2.341	Brahy.D01G0892500.1	179440
Transcript ID	mrna28168.1-v1.0-hybrid	Brahy.S02G0156400.1	179440	DCAR_005705	179440	Mapoly0092s0049	14037	Prupe.6G046700.1	Potri.013G153700.1	184747	Brahy.S02G0156400.1	179440	mrna28168.1-v1.0-hybrid	Brahy.S02G0156400.1	184747
Transcript ID	orange1.1g026902m	Brast02G149400.1	184747	GSMUA_Achr10T01850_001	184747	Misin02G375900.1	179440	SapurV1A.0222s0330.1	Prupe.6G046700.1	29957.m001435	Brast02G149400.1	184747	orange1.1g026902m	Brast02G149400.1	29957.m001435
Transcript ID	107397	Brasy2G179500.1	Aco001607.1	GSMUA_Achr3T09930_001	Aco001607.1	Oeu043511.1	184747	SapurV1A.0433s0110.1	SapurV1A.0222s0330.1	48819	Brasy2G179500.1	Aco001607.1	107397	Brasy2G179500.1	48819
Transcript ID	14037	Cz11g28070.t1	Aco021518.1	HORVU4Hr1G055040.1	Aco021518.1	Oeu064675.1	48819	Thecc1EG042243t1	SapurV1A.0433s0110.1	Aco001607.1	DCAR_002946	Aco021518.1	14037	DCAR_002946	Aco001607.1
Transcript ID	179440	DCAR_002946	Bobra.0203s0007.1	LOC_Os03g18720.1	Bobra.0203s0007.1	PGSC0003DMP400052999	Aco001607.1	Thhalv10009693m	Thecc1EG042243t1	Aco021518.1	GRMZM2G007590_T01	Bobra.0203s0007.1	179440	GRMZM2G007590_T01	Aco021518.1
Transcript ID	184747	Dusal.0383s00015.1	Bradi1g65000.1	Lsat_1_v5_gn_3_94161.1	Bradi1g65000.1	Potri.019G121400.1	Aco021518.1	Thhalv10017204m	Thhalv10017204m	Bobra.0203s0007.1	GSMUA_Achr3T09930_001	Bradi1g65000.1	184747	GSMUA_Achr3T09930_001	Bobra.0203s0007.1
Transcript ID	48819	Eucgr.B04011.1	Brahy.D01G0892500.1	Lsat_1_v5_gn_9_14560.1	Brahy.D01G0892500.1	Potri.019G123300.1	Brahy.D01G0892500.1	Tp57577_TGAC_v2_mRNA34847	Tp57577_TGAC_v2_mRNA34847	Bradi1g65000.1	HanXRQChr08g0228511	Brahy.D01G0892500.1	48819	HanXRQChr08g0228511	Bradi1g65000.1
Transcript ID	Aco001607.1	GRMZM2G007590_T01	Brahy.S02G0156400.1	Manes.11G074800.1	Brahy.S02G0156400.1	Pp3c7_10880V3.1	Brahy.S02G0156400.1	Vigun08g130900.1	Vigun08g130900.1	Brahy.D01G0892500.1	Lsat_1_v5_gn_3_94161.1	Brahy.S02G0156400.1	Aco001607.1	Lsat_1_v5_gn_3_94161.1	Brahy.D01G0892500.1
Transcript ID	Aco021518.1	GSMUA_Achr10T01850_001	Brast02G149400.1	Mapoly0092s0049	Brast02G149400.1	Sevir.9G439900.1	Brast02G149400.1	evm.model.supercontig_2.341	evm.model.supercontig_2.341	Brahy.S02G0156400.1	Mapoly0092s0049	Brast02G149400.1	Aco021518.1	Mapoly0092s0049	Brahy.S02G0156400.1
Transcript ID	Bradi1g65000.1	GSMUA_Achr3T09930_001	Brasy2G179500.1	Migut.N00753.1	Brasy2G179500.1	Sobic.001G402300.1	Brasy2G179500.1	mrna28168.1-v1.0-hybrid	mrna28168.1-v1.0-hybrid	Brast02G149400.1	Oeu043511.1	Brasy2G179500.1	Bradi1g65000.1	Oeu043511.1	Brast02G149400.1
Transcript ID	Brahy.D01G0892500.1	HORVU4Hr1G055040.1	Cre13.g566700.t1.1	Oeu043511.1	Cre13.g566700.t1.1	Sphfalx0040s0141	Cre13.g566700.t1.1	orange1.1g026902m	orange1.1g026902m	Brasy2G179500.1	Oeu064675.1	Cre13.g566700.t1.1	Brahy.D01G0892500.1	Oeu064675.1	Brasy2G179500.1
Transcript ID	Cre13.g566700.t1.1	HanXRQChr08g0228511	Cz11g28070.t1	Oeu064675.1	Cz11g28070.t1	Sphfalx0066s0098.1	Cz11g28070.t1	107397	107397	Cre13.g566700.t1.1	Oropetium_20150105_01050A	Cz11g28070.t1	Cre13.g566700.t1.1	Oropetium_20150105_01050A	Cre13.g566700.t1.1
Transcript ID	Cz11g28070.t1	LOC_Os03g18720.1	DCAR_002946	PGSC0003DMP400052999	DCAR_002946	Spipo3G0033200	DCAR_002946	14037	14037	Cz11g28070.t1	Pahal.I04382.1	DCAR_002946	Cz11g28070.t1	Pahal.I04382.1	Cz11g28070.t1
Transcript ID	DCAR_005705	Lus10026413	DCAR_005705	Pahal.I04382.1	DCAR_005705	Traes_4BL_D59363360.2	DCAR_005705	179440	184747	DCAR_002946	Pavir.Ia03561.1	DCAR_005705	DCAR_005705	Pavir.Ia03561.1	DCAR_002946
Transcript ID	Dusal.0383s00015.1	Lus10042240	Dusal.0383s00015.1	Podel.19G122400.1	Dusal.0383s00015.1	Traes_4DL_CE62F16B1.1	Dusal.0383s00015.1	184747	29957.m001435	Dusal.0383s00015.1	Pp3c7_10880V3.1	Dusal.0383s00015.1	Dusal.0383s00015.1	Pp3c7_10880V3.1	Dusal.0383s00015.1
Transcript ID	Eucgr.B04011.1	Migut.N00753.1	Eucgr.B04011.1	Potri.019G121400.1	Eucgr.B04011.1	Zosma141g00120	Eucgr.B04011.1	29957.m001435	48819	Eucgr.B04011.1	Solyc06g082360.2.1	Eucgr.B04011.1	Eucgr.B04011.1	Solyc06g082360.2.1	Eucgr.B04011.1
Transcript ID	GRMZM2G007590_T01	Misin01G387600.1	GRMZM2G007590_T01	Potri.019G123300.1	GRMZM2G007590_T01		GRMZM2G007590_T01	48819	Aco001607.1	GRMZM2G007590_T01	Sphfalx0040s0141	GRMZM2G007590_T01	GRMZM2G007590_T01	Sphfalx0040s0141	GRMZM2G007590_T01
Transcript ID	GRMZM2G153450_T01	Misin02G375900.1	GRMZM2G153450_T01	Pp3c7_10880V3.1	GRMZM2G153450_T01		GRMZM2G153450_T01	Aco001607.1	Aco021518.1	GSMUA_Achr10T01850_001	Spipo23G0043700	GRMZM2G153450_T01	GRMZM2G153450_T01	Spipo23G0043700	GSMUA_Achr10T01850_001
Transcript ID	GSMUA_Achr10T01850_001	Oeu064675.1	GSMUA_Achr3T09930_001	Sobic.001G402300.1	GSMUA_Achr3T09930_001		GSMUA_Achr10T01850_001	Aco021518.1	Bobra.0203s0007.1	GSMUA_Achr3T09930_001	Traes_4BL_D59363360.2	GSMUA_Achr3T09930_001	GSMUA_Achr10T01850_001	Traes_4BL_D59363360.2	GSMUA_Achr3T09930_001
Transcript ID	GSMUA_Achr3T09930_001	Oropetium_20150105_01050A	GSVIVT01024622001	Solyc06g082360.2.1	GSVIVT01024622001		GSMUA_Achr3T09930_001	Bobra.0203s0007.1	Bradi1g65000.1	HORVU4Hr1G055040.1	Traes_4DL_CE62F16B1.1	GSVIVT01024622001	GSMUA_Achr3T09930_001	Traes_4DL_CE62F16B1.1	HORVU4Hr1G055040.1
Transcript ID	GSVIVT01024622001	PGSC0003DMP400052999	HORVU4Hr1G055040.1	Spipo3G0033200	HORVU4Hr1G055040.1		GSVIVT01024622001	Bradi1g65000.1	Brahy.D01G0892500.1	HanXRQChr08g0228511	Vocar.0001s1517.1	HORVU4Hr1G055040.1	GSVIVT01024622001	Vocar.0001s1517.1	HanXRQChr08g0228511
Transcript ID	HORVU4Hr1G055040.1	Pahal.I04382.1	LOC_Os03g18720.1	Traes_4BL_9E4832414.1	LOC_Os03g18720.1		HORVU4Hr1G055040.1	Brahy.D01G0892500.1	Brahy.S02G0156400.1	LOC_Os03g18720.1	Zosma141g00120	LOC_Os03g18720.1	HORVU4Hr1G055040.1	Zosma141g00120	LOC_Os03g18720.1
Transcript ID	HanXRQChr08g0228511	Pavir.Ia03561.1	Lsat_1_v5_gn_3_94161.1	Vocar.0001s1517.1	Lsat_1_v5_gn_3_94161.1		HanXRQChr08g0228511	Brahy.S02G0156400.1	Brast02G149400.1	Lsat_1_v5_gn_9_14560.1	Zosma22g01380.1	Lsat_1_v5_gn_3_94161.1	HanXRQChr08g0228511	Zosma22g01380.1	Lsat_1_v5_gn_9_14560.1
Transcript ID	LOC_Os03g18720.1	Pavir.Ib01390.1	Lus10042240	Zosma22g01380.1	Lus10042240		LOC_Os03g18720.1	Brast02G149400.1	Cz11g28070.t1	Migut.N00753.1	evm_27.model.AmTr_v1.0_scaffold00023.58	Lus10042240	LOC_Os03g18720.1	evm_27.model.AmTr_v1.0_scaffold00023.58	Migut.N00753.1
Transcript ID	Lus10026413	Podel.19G122400.1	Mapoly0092s0049		Mapoly0092s0049		Lus10026413	Brasy2G179500.1	DCAR_002946	Misin01G387600.1		Mapoly0092s0049	Lus10026413		Misin01G387600.1
Transcript ID	Mapoly0092s0049	Potri.019G121400.1	Migut.N00753.1		Migut.N00753.1		Mapoly0092s0049	Cre13.g566700.t1.1	DCAR_005705	Misin02G375900.1		Migut.N00753.1	Mapoly0092s0049	Anaoc.0004s1468.1	Misin02G375900.1
Transcript ID	Migut.N00753.1	Potri.019G123300.1	Misin01G387600.1		Misin01G387600.1		Migut.N00753.1	Cz11g28070.t1	Dusal.0383s00015.1	Oeu043511.1		Misin01G387600.1	Migut.N00753.1	Anaoc.0007s1025.1	Oeu043511.1
Transcript ID	Misin01G387600.1	Seita.9G436100.1	Misin02G375900.1		Misin02G375900.1		Misin01G387600.1	DCAR_002946	Eucgr.B04011.1	Oeu064675.1		Misin02G375900.1	Misin01G387600.1	Aqcoe1G393500.1	Oeu064675.1
Transcript ID	Misin02G375900.1	Sevir.9G439900.1	Oeu043511.1		Oeu043511.1		Misin02G375900.1	DCAR_005705	GRMZM2G007590_T01	Oropetium_20150105_01050A		Oeu043511.1	Misin02G375900.1	Ca_17274	Oropetium_20150105_01050A
Transcript ID	Oeu043511.1	Sobic.001G402300.1	Oropetium_20150105_01050A		Oropetium_20150105_01050A		Oeu043511.1	Dusal.0383s00015.1	GRMZM2G153450_T01	Pahal.I04382.1		Oropetium_20150105_01050A	Oeu043511.1	Ciclev10002361m	Pahal.I04382.1
Transcript ID	Oeu064675.1	Solyc06g082360.2.1	Pahal.I04382.1		Pahal.I04382.1		Oeu064675.1	Eucgr.B04011.1	GSMUA_Achr10T01850_001	Pavir.Ia03561.1		Pahal.I04382.1	Oeu064675.1	Glyma.14G200400.1	Pavir.Ia03561.1
Transcript ID	Oropetium_20150105_01050A	Sphfalx0040s0141	Pavir.Ia03561.1		Pavir.Ia03561.1		Oropetium_20150105_01050A	GRMZM2G007590_T01	GSMUA_Achr3T09930_001	Pavir.Ib01390.1		Pavir.Ia03561.1	Oropetium_20150105_01050A	MDP0000163229	Pavir.Ib01390.1
Transcript ID	PGSC0003DMP400052999	Sphfalx0066s0098.1	Pavir.Ib01390.1		Pavir.Ib01390.1		PGSC0003DMP400052999	GRMZM2G153450_T01	GSVIVT01024622001	Potri.019G123300.1		Pavir.Ib01390.1	PGSC0003DMP400052999	Prupe.6G046700.1	Potri.019G123300.1
Transcript ID	Pahal.I04382.1	Spipo23G0043700	Podel.19G122400.1		Podel.19G122400.1		Pahal.I04382.1	GSMUA_Achr10T01850_001	HORVU4Hr1G055040.1	Seita.9G436100.1		Podel.19G122400.1	Pahal.I04382.1	Thecc1EG042243t1	Seita.9G436100.1
Transcript ID	Pavir.Ia03561.1	Traes_4AS_48684D448.2	Potri.019G121400.1		Potri.019G121400.1		Pavir.Ia03561.1	GSVIVT01024622001	HanXRQChr08g0228511	Sevir.9G439900.1		Potri.019G121400.1	Pavir.Ia03561.1	Tp57577_TGAC_v2_mRNA34847	Sevir.9G439900.1
Transcript ID	Pavir.Ib01390.1	Traes_4BL_9E4832414.1	Potri.019G123300.1		Potri.019G123300.1		Pavir.Ib01390.1	HORVU4Hr1G055040.1	LOC_Os03g18720.1	Sobic.001G402300.1		Potri.019G123300.1	Pavir.Ib01390.1	Vigun08g130900.1	Sobic.001G402300.1
Transcript ID	Podel.19G122400.1	Traes_4DL_CE62F16B1.1	Seita.9G436100.1		Seita.9G436100.1		Podel.19G122400.1	HanXRQChr08g0228511	Lsat_1_v5_gn_3_94161.1	Sphfalx0040s0141		Seita.9G436100.1	Podel.19G122400.1	evm.model.supercontig_2.341	Sphfalx0040s0141
Transcript ID	Potri.019G121400.1	Vocar.0001s1517.1	Sevir.9G439900.1		Sevir.9G439900.1		Potri.019G121400.1	LOC_Os03g18720.1	Lsat_1_v5_gn_9_14560.1	Sphfalx0066s0098.1		Sevir.9G439900.1	Potri.019G121400.1	orange1.1g026902m	Sphfalx0066s0098.1
Transcript ID	Potri.019G123300.1	Zosma141g00120	Sobic.001G402300.1		Sobic.001G402300.1		Potri.019G123300.1	Lsat_1_v5_gn_3_94161.1	Lus10026413	Spipo23G0043700		Sobic.001G402300.1	Potri.019G123300.1	107397	Spipo23G0043700
Transcript ID	Pp3c7_10880V3.1	evm_27.model.AmTr_v1.0_scaffold00023.58	Sphfalx0040s0141		Sphfalx0040s0141		Pp3c7_10880V3.1	Lsat_1_v5_gn_9_14560.1	Mapoly0092s0049	Spipo3G0033200		Sphfalx0040s0141	Pp3c7_10880V3.1	179440	Spipo3G0033200
Transcript ID	Seita.9G436100.1		Sphfalx0066s0098.1		Sphfalx0066s0098.1		Seita.9G436100.1	Lus10026413	Migut.N00753.1	Traes_4AS_48684D448.2		Sphfalx0066s0098.1	Seita.9G436100.1	184747	Traes_4AS_48684D448.2
Transcript ID	Sevir.9G439900.1		Spipo23G0043700		Spipo23G0043700		Sevir.9G439900.1	Lus10042240	Oeu043511.1	Traes_4BL_9E4832414.1		Spipo23G0043700	Sevir.9G439900.1	48819	Traes_4BL_9E4832414.1
Transcript ID	Sobic.001G402300.1		Spipo3G0033200		Spipo3G0033200		Sobic.001G402300.1	Manes.11G074800.1	Oeu064675.1	Traes_4BL_D59363360.2		Spipo3G0033200	Sobic.001G402300.1	Aco001607.1	Traes_4BL_D59363360.2
Transcript ID	Solyc06g082360.2.1		Traes_4BL_9E4832414.1		Traes_4BL_9E4832414.1		Solyc06g082360.2.1	Mapoly0092s0049	Oropetium_20150105_01050A	Traes_4DL_CE62F16B1.1		Traes_4BL_9E4832414.1	Solyc06g082360.2.1	Aco021518.1	Traes_4DL_CE62F16B1.1
Transcript ID	Sphfalx0040s0141		Traes_4BL_D59363360.2		Traes_4BL_D59363360.2		Sphfalx0040s0141	Migut.N00753.1	PGSC0003DMP400052999	Zosma141g00120		Traes_4BL_D59363360.2	Sphfalx0040s0141	Cre13.g566700.t1.1	Zosma141g00120
Transcript ID	Sphfalx0066s0098.1		Traes_4DL_CE62F16B1.1		Traes_4DL_CE62F16B1.1		Sphfalx0066s0098.1	Misin01G387600.1	Pavir.Ia03561.1	evm_27.model.AmTr_v1.0_scaffold00023.58		Traes_4DL_CE62F16B1.1	Sphfalx0066s0098.1	Cz11g28070.t1	evm_27.model.AmTr_v1.0_scaffold00023.58
Transcript ID	Spipo23G0043700		Vocar.0001s1517.1		Vocar.0001s1517.1		Spipo23G0043700	Misin02G375900.1	Pavir.Ib01390.1			Vocar.0001s1517.1	Spipo23G0043700	DCAR_005705	AHYPO_003719-RA
Transcript ID	Spipo3G0033200		Zosma22g01380.1		Zosma22g01380.1		Spipo3G0033200	Oeu043511.1	Podel.19G122400.1			Zosma22g01380.1	Spipo3G0033200	Dusal.0383s00015.1	AT2G30260.1
Transcript ID	Traes_4AS_48684D448.2		evm_27.model.AmTr_v1.0_scaffold00023.58		evm_27.model.AmTr_v1.0_scaffold00023.58		Traes_4AS_48684D448.2	Oeu064675.1	Potri.019G121400.1			evm_27.model.AmTr_v1.0_scaffold00023.58	Traes_4AS_48684D448.2	Eucgr.B04011.1	Aqcoe1G393500.1
Transcript ID	Traes_4BL_D59363360.2						Traes_4BL_D59363360.2	Oropetium_20150105_01050A	Potri.019G123300.1				Traes_4BL_D59363360.2	GRMZM2G153450_T01	Araha.9595s0001.1
Transcript ID	Traes_4DL_CE62F16B1.1						Traes_4DL_CE62F16B1.1	PGSC0003DMP400052999	Pp3c7_10880V3.1				Traes_4DL_CE62F16B1.1	GSMUA_Achr10T01850_001	Cucsa.111900.1
Transcript ID	Vocar.0001s1517.1						Vocar.0001s1517.1	Pahal.I04382.1	SapurV1A.0433s0100.1				Vocar.0001s1517.1	GSVIVT01024622001	Glyma.14G200400.1
Transcript ID							Zosma22g01380.1	Pavir.Ia03561.1	Seita.9G436100.1				Araha.9595s0001.1	HORVU4Hr1G055040.1	Medtr3g072860.1
Transcript ID								Pavir.Ib01390.1	Sevir.9G439900.1				Gorai.003G150900.1	LOC_Os03g18720.1	Medtr5g074430
Transcript ID								Podel.19G122400.1	Sobic.001G402300.1				Kalax.0007s0054.1	Lus10026413	Prupe.6G046700.1
Transcript ID								Potri.019G121400.1	Solyc06g082360.2.1				Medtr1g055405.1	Migut.N00753.1	SapurV1A.0222s0330.1
Transcript ID								Potri.019G123300.1	Sphfalx0040s0141				Phvul.008G251100.1	Misin01G387600.1	SapurV1A.0433s0110.1
Transcript ID								Pp3c7_10880V3.1	Sphfalx0066s0098.1				Thhalv10009693m	Misin02G375900.1	Thecc1EG042243t1
Transcript ID								Seita.9G436100.1	Spipo23G0043700				Bobra.0203s0007.1	PGSC0003DMP400052999	Thhalv10009693m
Transcript ID								Sevir.9G439900.1	Traes_4AS_48684D448.2				Brahy.S02G0156400.1	Pavir.Ib01390.1	Thhalv10017204m
Transcript ID								Solyc06g082360.2.1	Traes_4BL_D59363360.2				Brast02G149400.1	Podel.19G122400.1	Vigun08g130900.1
Transcript ID								Sphfalx0066s0098.1	Traes_4DL_CE62F16B1.1				Brasy2G179500.1	Potri.019G121400.1	Lus10026413
Transcript ID								Spipo23G0043700	Vocar.0001s1517.1				DCAR_002946	Potri.019G123300.1	Lus10042240
Transcript ID								Spipo3G0033200	Zosma141g00120				Lsat_1_v5_gn_3_94161.1	Seita.9G436100.1	PGSC0003DMP400052999
Transcript ID								Traes_4AS_48684D448.2	Zosma22g01380.1				Lus10042240	Sevir.9G439900.1	Podel.19G122400.1
Transcript ID								Traes_4BL_9E4832414.1	evm_27.model.AmTr_v1.0_scaffold00023.58				Traes_4BL_9E4832414.1	Sobic.001G402300.1	Potri.019G121400.1
Transcript ID								Traes_4BL_D59363360.2					Zosma22g01380.1	Sphfalx0066s0098.1	Solyc06g082360.2.1
Transcript ID								Traes_4DL_CE62F16B1.1					evm_27.model.AmTr_v1.0_scaffold00023.58	Spipo3G0033200	Vocar.0001s1517.1
Transcript ID								Vocar.0001s1517.1					Gohir.D03G143600.1	Traes_4AS_48684D448.2	DCAR_005705
Transcript ID								Zosma141g00120					MDP0000170114	Kaladp0085s0062.1	GRMZM2G153450_T01
Transcript ID								Zosma22g01380.1					29957.m001435	Kalax.0007s0054.1	GSVIVT01024622001
Transcript ID													Lsat_1_v5_gn_9_14560.1	Kalax.0076s0016.1	Lsat_1_v5_gn_3_94161.1
Transcript ID													Manes.11G074800.1	Lsat_1_v5_gn_9_14560.1	Manes.11G074800.1
Transcript ID													Zosma141g00120	Manes.11G074800.1	Mapoly0092s0049
Transcript ID														Traes_4BL_9E4832414.1	Pp3c7_10880V3.1
Transcript ID															Zosma22g01380.1
Transcript ID															SapurV1A.0433s0100.1
