# Supplementary material for: Phylogenetic analysis and stress response of the plant U2 small nuclear ribonucleoprotein B″ gene family
Source: BMC Genomics. 2022 Nov 8;23:744. doi: 10.1186/s12864-022-08956-0 (PMC9644473; doi:10.1186/s12864-022-08956-0)
Supplement: Supplementary file 4 — Additional file 4: Table S3. Statistical analysis of promoter distribution. [file 12864_2022_8956_MOESM4_ESM.xlsx]

## Sheet: Sheet1
Table S3 Statistical analysis of promoter distribution.
Transcript ID	StartEnd		Promoter		Name	Subfamily	Total number of promoter	Average	SD
AHYPO_003719-RA	293	299	G-Box		107397	Yellow	24
AHYPO_003719-RA	726	732	as-1		14037	Yellow	32
AHYPO_003719-RA	18	24	ARE		179440	Yellow	23
AHYPO_003719-RA	1382	1388	CGTCA-motif		48819	Yellow	20
AHYPO_003719-RA	293	299	ABRE		Bobra.0203s0007.1	Yellow	18
AHYPO_003719-RA	294	300	ABRE		Cre13.g566700.t1.1	Yellow	19
AHYPO_003719-RA	559	565	ABRE		Cz11g28070.t1	Yellow	24
AHYPO_003719-RA	597	603	ABRE		Dusal.0383s00015.1	Yellow	21
AHYPO_003719-RA	290	296	G-box		Vocar.0001s1517.1	Yellow	20	22.3333	3.97213
AHYPO_003719-RA	292	298	G-box		184747	White	31	31	0
AHYPO_003719-RA	293	299	G-box		Bradi1g65000.1	Pink	20
AHYPO_003719-RA	558	564	G-box		Brahy.D01G0892500.1	Pink	21
AHYPO_003719-RA	375	381	MYC		Brahy.S02G0156400.1	Pink	29
AHYPO_003719-RA	688	694	MYC		Brast02G149400.1	Pink	29
AHYPO_003719-RA	829	835	MYC		Brasy2G179500.1	Pink	29
AHYPO_003719-RA	159	165	MYB		GRMZM2G007590_T01	Pink	28
AHYPO_003719-RA	227	233	MYB		GRMZM2G153450_T01	Pink	13
AHYPO_003719-RA	179	185	TCT-motif		HORVU4Hr1G055040.1	Pink	25
AHYPO_003719-RA	247	253	TCT-motif		LOC_Os03g18720.1	Pink	42
AHYPO_003719-RA	531	537	TCT-motif		Misin01G387600.1	Pink	28
AHYPO_003719-RA	671	677	MYB		Misin02G375900.1	Pink	21
AHYPO_003719-RA	726	732	TGACG-motif		Oropetium_20150105_01050A	Pink	31
AHYPO_003719-RA	667	673	MYB		Pahal.I04382.1	Pink	37
AHYPO_003719-RA	671	677	MYB		Pavir.Ia03561.1	Pink	30
AL1G17000.t1	656	662	MYB		Pavir.Ib01390.1	Pink	22
AL1G17000.t1	809	815	MYB		Seita.9G436100.1	Pink	27
AL1G17000.t1	868	874	MYB		Sevir.9G439900.1	Pink	28
AL1G17000.t1	896	902	MYB		Sobic.001G402300.1	Pink	18
AL1G17000.t1	1294	1300	STRE		Spipo23G0043700	Pink	33
AL1G17000.t1	809	815	MYB		Traes_4AS_48684D448.2	Pink	23
AL1G17000.t1	896	902	MYB		Traes_4BL_9E4832414.1	Pink	22
AL1G17000.t1	1163	1169	TGACG-motif		Traes_4BL_D59363360.2	Pink	26
AL1G17000.t1	212	218	ARE		Traes_4DL_CE62F16B1.1	Pink	26
AL1G17000.t1	868	874	MYB		Zosma141g00120	Pink	14	25.9167	6.49305
AL1G17000.t1	1367	1373	ERE		Aco021518.1	Green	27
AL1G17000.t1	927	933	CGTCA-motif		Mapoly0092s0049	Green	21
AL1G17000.t1	1337	1343	ABRE		Pp3c7_10880V3.1	Green	12
AL1G17000.t1	1378	1384	ABRE		Sphfalx0040s0141	Green	16
AL1G17000.t1	783	789	G-box		Sphfalx0066s0098.1	Green	23
AL1G17000.t1	1336	1342	G-box		Spipo3G0033200	Green	28
AL1G17000.t1	1377	1383	G-box		Zosma22g01380.1	Green	26	21.8571	5.54021
AL1G17000.t1	277	283	MYC		29957.m001435	Blue	15
AL1G17000.t1	309	315	MYC		Aco001607.1	Blue	30
AL1G17000.t1	159	165	G-Box		AHYPO_003719-RA	Blue	31
AL1G17000.t1	1163	1169	as-1		AL1G17000.t1	Blue	36
AL4G25110.t1	811	817	G-Box		AL4G25110.t1	Blue	30
AL4G25110.t1	94	100	G-box		Anaoc.0004s1468.1	Blue	22
AL4G25110.t1	310	316	CGTCA-motif		Anaoc.0007s1025.1	Blue	16
AL4G25110.t1	841	847	CGTCA-motif		Aqcoe1G393500.1	Blue	13
AL4G25110.t1	949	955	ABRE		Araha.9595s0001.1	Blue	23
AL4G25110.t1	106	112	MYB		AT1G06960.1	Blue	28
AT1G06960.1	828	834	MYB		AT2G30260.1	Blue	19
AT1G06960.1	887	893	MYB		AUR62009712-RA	Blue	27
AT1G06960.1	915	921	MYB		AUR62036233-RA	Blue	28
AT1G06960.1	1319	1325	STRE		Bostr.24513s0216.1	Blue	14
AT1G06960.1	1191	1197	TGACG-motif		Bostr.25219s0262.1	Blue	29
AT1G06960.1	828	834	MYB		Brara.E01295.1	Blue	15
AT1G06960.1	915	921	MYB		Ca_17274	Blue	18
AT1G06960.1	337	343	MYC		Cagra.10198s0003.1	Blue	20
AT1G06960.1	1398	1404	G-box		Cagra.1671s0318.1	Blue	23
AT1G06960.1	598	604	ABRE		Carubv10010209m	Blue	26
AT1G06960.1	1399	1405	ABRE		Carubv10025584m	Blue	22
AT1G06960.1	715	721	CGTCA-motif		Ciclev10002361m	Blue	20
AT1G06960.1	235	241	ARE		Cucsa.111900.1	Blue	23
AT1G06960.1	887	893	MYB		DCAR_002946	Blue	13
AT1G06960.1	1191	1197	as-1		DCAR_005705	Blue	16
AT2G30260.1	1385	1391	G-Box		Eucgr.B04011.1	Blue	23
AT2G30260.1	168	174	G-box		evm.model.supercontig_2.341	Blue	20
AT2G30260.1	720	726	MYC		evm_27.model.AmTr_v1.0_scaffold00023.58	Blue	10
AT2G30260.1	811	817	MYC		Glyma.02G232800.1	Blue	26
AT2G30260.1	1226	1232	MYC		Glyma.14G200400.1	Blue	29
AT2G30260.1	1207	1213	ERE		Gohir.A03G024900.1	Blue	12
AT2G30260.1	1092	1098	ABRE		Gohir.D03G143600.1	Blue	31
AT2G30260.1	699	705	MYB		Gorai.003G150900.1	Blue	28
AUR62009712-RA	1053	1059	TCT-motif		GSMUA_Achr10T01850_001	Blue	37
AUR62009712-RA	1323	1329	TCT-motif		GSMUA_Achr3T09930_001	Blue	17
AUR62009712-RA	130	136	STRE		GSVIVT01024622001	Blue	11
AUR62009712-RA	415	421	STRE		HanXRQChr06g0173781	Blue	31
AUR62009712-RA	1065	1071	STRE		HanXRQChr08g0228511	Blue	28
AUR62009712-RA	455	461	MYB		Kaladp0085s0062.1	Blue	30
AUR62009712-RA	1229	1235	MYB		Kalax.0007s0054.1	Blue	35
AUR62009712-RA	57	63	MYC		Kalax.0076s0016.1	Blue	26
AUR62009712-RA	455	461	MYB		Lsat_1_v5_gn_3_94161.1	Blue	25
AUR62009712-RA	1214	1220	CGTCA-motif		Lsat_1_v5_gn_9_14560.1	Blue	14
AUR62009712-RA	1212	1218	G-box		Lus10026413	Blue	16
AUR62009712-RA	1035	1041	MYC		Lus10042240	Blue	18
AUR62036233-RA	481	487	MYB		Manes.11G074800.1	Blue	7
AUR62036233-RA	179	185	Box 4		MDP0000163229	Blue	22
AUR62036233-RA	1148	1154	CGTCA-motif		MDP0000170114	Blue	10
AUR62036233-RA	831	837	G-box		MDP0000545219	Blue	20
AUR62036233-RA	1146	1152	G-box		Medtr1g055405.1	Blue	21
AUR62036233-RA	1079	1085	MYC		Medtr3g072860.1	Blue	35
AUR62036233-RA	1091	1097	MYC		Medtr5g074430	Blue	17
AUR62036233-RA	228	234	STRE		Migut.N00753.1	Blue	29
AUR62036233-RA	373	379	STRE		mrna28168.1-v1.0-hybrid	Blue	41
AUR62036233-RA	481	487	MYB		Oeu043511.1	Blue	23
AUR62036233-RA	1163	1169	MYB		Oeu064675.1	Blue	21
AUR62036233-RA	942	948	MYC		orange1.1g026902m	Blue	20
Anaoc.0004s1468.1	546	552	MYB		PGSC0003DMP400052999	Blue	19
Anaoc.0004s1468.1	546	552	MYB		Phvul.008G251100.1	Blue	25
Anaoc.0004s1468.1	13	19	ABRE		Podel.13G193700.1	Blue	25
Anaoc.0004s1468.1	502	508	ABRE		Podel.19G122400.1	Blue	25
Anaoc.0004s1468.1	537	543	Box 4		Potri.013G153700.1	Blue	21
Anaoc.0004s1468.1	928	934	CGTCA-motif		Potri.019G121400.1	Blue	19
Anaoc.0004s1468.1	249	255	MYC		Potri.019G123300.1	Blue	21
Anaoc.0004s1468.1	596	602	MYC		Prupe.6G046700.1	Blue	39
Anaoc.0004s1468.1	501	507	G-box		SapurV1A.0222s0330.1	Blue	39
Anaoc.0007s1025.1	84	90	MYC		SapurV1A.0433s0100.1	Blue	1
Anaoc.0007s1025.1	790	796	G-box		SapurV1A.0433s0110.1	Blue	25
Anaoc.0007s1025.1	792	798	CGTCA-motif		Solyc06g082360.2.1	Blue	23
Anaoc.0007s1025.1	588	594	Box 4		Thecc1EG042243t1	Blue	21
Anaoc.0007s1025.1	1202	1208	MYB		Thhalv10009693m	Blue	17
Anaoc.0007s1025.1	1202	1208	MYB		Thhalv10017204m	Blue	14
Aqcoe1G393500.1	52	58	Box 4		Tp57577_TGAC_v2_mRNA34847	Blue	37
Aqcoe1G393500.1	1298	1304	ABRE		Vigun08g130900.1	Blue	57	23.2162	8.83982
Aqcoe1G393500.1	465	471	MYB
Araha.9595s0001.1	255	261	as-1
Araha.9595s0001.1	312	318	MYC
Araha.9595s0001.1	80	86	CGTCA-motif
Araha.9595s0001.1	533	539	CGTCA-motif
Araha.9595s0001.1	798	804	ARE
Araha.9595s0001.1	255	261	TGACG-motif
Araha.9595s0001.1	1133	1139	TCT-motif
Araha.9595s0001.1	1424	1430	TCT-motif
Araha.9595s0001.1	66	72	MYC
Araha.9595s0001.1	1067	1073	MYC
Bostr.24513s0216.1	916	922	ABRE
Bostr.24513s0216.1	595	601	MYC
Bostr.25219s0262.1	208	214	G-Box
Bostr.25219s0262.1	42	48	as-1
Bostr.25219s0262.1	363	369	MYC
Bostr.25219s0262.1	261	267	ARE
Bostr.25219s0262.1	1405	1411	ERE
Bostr.25219s0262.1	747	753	CGTCA-motif
Bostr.25219s0262.1	978	984	CGTCA-motif
Bostr.25219s0262.1	135	141	TCT-motif
Bostr.25219s0262.1	42	48	TGACG-motif
Bostr.25219s0262.1	836	842	MYB
Bostr.25219s0262.1	947	953	MYB
Bostr.25219s0262.1	133	139	MYC
Bostr.25219s0262.1	1335	1341	STRE
Bostr.25219s0262.1	707	713	MYB
Bostr.25219s0262.1	836	842	MYB
Bostr.25219s0262.1	947	953	MYB
Brara.E01295.1	1068	1074	TCT-motif
Brara.E01295.1	369	375	MYB
Brara.E01295.1	940	946	STRE
Brara.E01295.1	369	375	MYB
Brara.E01295.1	1167	1173	MYB
Brara.E01295.1	1167	1173	MYB
Brara.E01295.1	256	262	MYC
Brara.E01295.1	957	963	MYC
Ca_17274	495	501	MYC
Ca_17274	591	597	MYC
Ca_17274	41	47	G-box
Ca_17274	329	335	G-box
Ca_17274	1083	1089	G-box
Ca_17274	329	335	ABRE
Ca_17274	330	336	ABRE
Ca_17274	1084	1090	ABRE
Ca_17274	302	308	Box 4
Ca_17274	329	335	G-Box
Ca_17274	74	80	MYB
Ca_17274	539	545	STRE
Cagra.10198s0003.1	590	596	as-1
Cagra.10198s0003.1	1300	1306	MYC
Cagra.10198s0003.1	213	219	ERE
Cagra.10198s0003.1	1343	1349	ABRE
Cagra.10198s0003.1	593	599	CGTCA-motif
Cagra.10198s0003.1	584	590	TCT-motif
Cagra.10198s0003.1	590	596	TGACG-motif
Cagra.10198s0003.1	388	394	STRE
Cagra.1671s0318.1	1409	1415	ERE
Cagra.1671s0318.1	720	726	CGTCA-motif
Cagra.1671s0318.1	951	957	CGTCA-motif
Cagra.1671s0318.1	330	336	MYC
Cagra.1671s0318.1	177	183	G-Box
Cagra.1671s0318.1	1312	1318	STRE
Cagra.1671s0318.1	680	686	MYB
Cagra.1671s0318.1	833	839	MYB
Cagra.1671s0318.1	920	926	MYB
Cagra.1671s0318.1	833	839	MYB
Cagra.1671s0318.1	920	926	MYB
Carubv10010209m	1349	1355	ERE
Carubv10010209m	660	666	CGTCA-motif
Carubv10010209m	891	897	CGTCA-motif
Carubv10010209m	270	276	MYC
Carubv10010209m	117	123	G-Box
Carubv10010209m	620	626	MYB
Carubv10010209m	773	779	MYB
Carubv10010209m	860	866	MYB
Carubv10010209m	1252	1258	STRE
Carubv10010209m	1456	1462	STRE
Carubv10010209m	773	779	MYB
Carubv10010209m	860	866	MYB
Carubv10025584m	329	335	STRE
Carubv10025584m	525	531	TCT-motif
Carubv10025584m	126	132	MYC
Carubv10025584m	1240	1246	MYC
Carubv10025584m	156	162	ERE
Carubv10025584m	1283	1289	ABRE
Carubv10025584m	427	433	CGTCA-motif
Carubv10025584m	1468	1474	CGTCA-motif
Ciclev10002361m	975	981	STRE
Ciclev10002361m	857	863	MYB
Ciclev10002361m	203	209	MYC
Ciclev10002361m	243	249	MYC
Ciclev10002361m	857	863	MYB
Ciclev10002361m	1113	1119	ERE
Ciclev10002361m	1280	1286	ABRE
Cucsa.111900.1	97	103	ERE
Cucsa.111900.1	155	161	ERE
Cucsa.111900.1	213	219	ERE
Cucsa.111900.1	1329	1335	ERE
Cucsa.111900.1	515	521	ARE
Cucsa.111900.1	885	891	MYB
Cucsa.111900.1	63	69	Box 4
Cucsa.111900.1	1070	1076	CGTCA-motif
Cucsa.111900.1	1143	1149	G-Box
Cucsa.111900.1	208	214	MYB
Cucsa.111900.1	885	891	MYB
Cucsa.111900.1	1138	1144	TCT-motif
Glyma.02G232800.1	923	929	STRE
Glyma.02G232800.1	339	345	MYB
Glyma.02G232800.1	578	584	TCT-motif
Glyma.02G232800.1	1358	1364	TCT-motif
Glyma.02G232800.1	339	345	MYB
Glyma.02G232800.1	472	478	Box 4
Glyma.02G232800.1	1022	1028	CGTCA-motif
Glyma.02G232800.1	504	510	ARE
Glyma.02G232800.1	362	368	MYC
Glyma.02G232800.1	911	917	MYC
Glyma.02G232800.1	1429	1435	G-Box
Glyma.14G200400.1	20	26	TGACG-motif
Glyma.14G200400.1	117	123	ABRE
Glyma.14G200400.1	119	125	ABRE
Glyma.14G200400.1	120	126	ABRE
Glyma.14G200400.1	1432	1438	ABRE
Glyma.14G200400.1	591	597	Box 4
Glyma.14G200400.1	65	71	CGTCA-motif
Glyma.14G200400.1	674	680	CGTCA-motif
Glyma.14G200400.1	90	96	MYC
Glyma.14G200400.1	746	752	MYC
Glyma.14G200400.1	1400	1406	MYC
Glyma.14G200400.1	119	125	G-box
Glyma.14G200400.1	672	678	G-box
Glyma.14G200400.1	20	26	as-1
Glyma.14G200400.1	119	125	G-Box
Gohir.A03G024900.1	1012	1018	MYC
Gohir.A03G024900.1	732	738	ARE
Gohir.A03G024900.1	374	380	MYB
Gohir.A03G024900.1	1304	1310	STRE
Gohir.A03G024900.1	1461	1467	STRE
Gohir.D03G143600.1	530	536	MYB
Gohir.D03G143600.1	609	615	TCT-motif
Gohir.D03G143600.1	554	560	MYB
Gohir.D03G143600.1	530	536	MYB
Gohir.D03G143600.1	174	180	MYB
Gohir.D03G143600.1	516	522	MYB
Gohir.D03G143600.1	414	420	STRE
Gohir.D03G143600.1	972	978	STRE
Gohir.D03G143600.1	1085	1091	STRE
Gohir.D03G143600.1	1472	1478	STRE
Gohir.D03G143600.1	2	8	MYC
Gohir.D03G143600.1	1384	1390	MYC
Gohir.D03G143600.1	1124	1130	ERE
Gohir.D03G143600.1	688	694	ARE
Gohir.D03G143600.1	174	180	MYB
Gohir.D03G143600.1	516	522	MYB
Gohir.D03G143600.1	12	18	Box 4
Gohir.D03G143600.1	276	282	Box 4
Gorai.003G150900.1	62	68	TCT-motif
Gorai.003G150900.1	669	675	TCT-motif
Gorai.003G150900.1	551	557	STRE
Gorai.003G150900.1	1005	1011	STRE
Gorai.003G150900.1	1118	1124	STRE
Gorai.003G150900.1	108	114	MYB
Gorai.003G150900.1	314	320	MYB
Gorai.003G150900.1	614	620	MYB
Gorai.003G150900.1	1223	1229	MYB
Gorai.003G150900.1	1157	1163	ERE
Gorai.003G150900.1	314	320	MYB
Gorai.003G150900.1	721	727	ARE
Gorai.003G150900.1	20	26	Box 4
Gorai.003G150900.1	152	158	Box 4
Gorai.003G150900.1	417	423	Box 4
Gorai.003G150900.1	675	681	CGTCA-motif
Gorai.003G150900.1	142	148	MYC
Gorai.003G150900.1	1413	1419	MYC
HanXRQChr06g0173781	33	39	TGACG-motif
HanXRQChr06g0173781	1341	1347	TCT-motif
HanXRQChr06g0173781	880	886	MYB
HanXRQChr06g0173781	799	805	MYB
HanXRQChr06g0173781	1015	1021	MYB
HanXRQChr06g0173781	376	382	STRE
HanXRQChr06g0173781	421	427	STRE
HanXRQChr06g0173781	1135	1141	STRE
HanXRQChr06g0173781	1148	1154	STRE
HanXRQChr06g0173781	1275	1281	STRE
HanXRQChr06g0173781	880	886	MYB
HanXRQChr06g0173781	33	39	as-1
HanXRQChr06g0173781	113	119	CGTCA-motif
HanXRQChr06g0173781	1103	1109	CGTCA-motif
HanXRQChr06g0173781	1108	1114	CGTCA-motif
HanXRQChr06g0173781	1015	1021	MYB
HanXRQChr06g0173781	136	142	ERE
HanXRQChr06g0173781	471	477	MYC
HanXRQChr06g0173781	301	307	G-box
HanXRQChr06g0173781	1106	1112	G-box
Kaladp0085s0062.1	499	505	MYB
Kaladp0085s0062.1	985	991	MYB
Kaladp0085s0062.1	180	186	TGACG-motif
Kaladp0085s0062.1	1464	1470	MYB
Kaladp0085s0062.1	358	364	MYB
Kaladp0085s0062.1	948	954	MYB
Kaladp0085s0062.1	1464	1470	MYB
Kaladp0085s0062.1	180	186	as-1
Kaladp0085s0062.1	358	364	MYB
Kaladp0085s0062.1	260	266	Box 4
Kaladp0085s0062.1	738	744	Box 4
Kaladp0085s0062.1	143	149	CGTCA-motif
Kaladp0085s0062.1	1105	1111	CGTCA-motif
Kalax.0007s0054.1	304	310	MYB
Kalax.0007s0054.1	919	925	MYB
Kalax.0007s0054.1	1168	1174	MYB
Kalax.0007s0054.1	1453	1459	MYB
Kalax.0007s0054.1	610	616	STRE
Kalax.0007s0054.1	1168	1174	MYB
Kalax.0007s0054.1	1453	1459	MYB
Kalax.0007s0054.1	156	162	TGACG-motif
Kalax.0007s0054.1	602	608	TGACG-motif
Kalax.0007s0054.1	445	451	MYB
Kalax.0007s0054.1	956	962	MYB
Kalax.0007s0054.1	1072	1078	CGTCA-motif
Kalax.0007s0054.1	233	239	Box 4
Kalax.0007s0054.1	718	724	Box 4
Kalax.0007s0054.1	192	198	ARE
Kalax.0007s0054.1	304	310	MYB
Kalax.0007s0054.1	1326	1332	MYC
Kalax.0007s0054.1	156	162	as-1
Kalax.0007s0054.1	602	608	as-1
Kalax.0076s0016.1	611	617	as-1
Kalax.0076s0016.1	313	319	MYB
Kalax.0076s0016.1	1228	1234	MYB
Kalax.0076s0016.1	1093	1099	CGTCA-motif
Kalax.0076s0016.1	223	229	Box 4
Kalax.0076s0016.1	727	733	Box 4
Kalax.0076s0016.1	454	460	MYB
Kalax.0076s0016.1	973	979	MYB
Kalax.0076s0016.1	611	617	TGACG-motif
Kalax.0076s0016.1	1464	1470	MYB
Kalax.0076s0016.1	313	319	MYB
Kalax.0076s0016.1	936	942	MYB
Kalax.0076s0016.1	1228	1234	MYB
Kalax.0076s0016.1	1464	1470	MYB
Kalax.0076s0016.1	619	625	STRE
MDP0000163229	256	262	G-box
MDP0000163229	1008	1014	G-box
MDP0000163229	1010	1016	G-box
MDP0000163229	327	333	MYC
MDP0000163229	1242	1248	ARE
MDP0000163229	258	264	CGTCA-motif
MDP0000163229	1398	1404	CGTCA-motif
MDP0000163229	626	632	Box 4
MDP0000163229	1011	1017	ABRE
MDP0000163229	1027	1033	STRE
MDP0000163229	1178	1184	STRE
MDP0000170114	50	56	MYB
MDP0000170114	12	18	ERE
MDP0000170114	50	56	MYB
MDP0000170114	142	148	MYC
MDP0000170114	320	326	MYC
MDP0000170114	329	335	MYC
MDP0000170114	545	551	MYC
MDP0000545219	1402	1408	CGTCA-motif
MDP0000545219	1170	1176	ABRE
MDP0000545219	316	322	MYB
MDP0000545219	611	617	MYC
MDP0000545219	1234	1240	MYC
MDP0000545219	316	322	MYB
MDP0000545219	1091	1097	STRE
MDP0000545219	1122	1128	STRE
Medtr1g055405.1	1443	1449	as-1
Medtr1g055405.1	1164	1170	ARE
Medtr1g055405.1	624	630	Box 4
Medtr1g055405.1	712	718	Box 4
Medtr1g055405.1	743	749	Box 4
Medtr1g055405.1	180	186	MYC
Medtr1g055405.1	435	441	MYC
Medtr1g055405.1	1476	1482	MYC
Medtr1g055405.1	197	203	MYB
Medtr1g055405.1	1443	1449	TGACG-motif
Medtr1g055405.1	1251	1257	TCT-motif
Medtr1g055405.1	197	203	MYB
Medtr1g055405.1	1464	1470	MYB
Medtr3g072860.1	1164	1170	ARE
Medtr3g072860.1	354	360	ERE
Medtr3g072860.1	79	85	CGTCA-motif
Medtr3g072860.1	483	489	ABRE
Medtr3g072860.1	89	95	Box 4
Medtr3g072860.1	220	226	Box 4
Medtr3g072860.1	445	451	Box 4
Medtr3g072860.1	621	627	Box 4
Medtr3g072860.1	710	716	Box 4
Medtr3g072860.1	741	747	Box 4
Medtr3g072860.1	529	535	G-box
Medtr3g072860.1	186	192	MYC
Medtr3g072860.1	512	518	MYC
Medtr3g072860.1	1476	1482	MYC
Medtr3g072860.1	311	317	G-Box
Medtr3g072860.1	1074	1080	G-Box
Medtr3g072860.1	1443	1449	as-1
Medtr3g072860.1	115	121	MYB
Medtr3g072860.1	1464	1470	MYB
Medtr3g072860.1	1443	1449	TGACG-motif
Medtr3g072860.1	1251	1257	TCT-motif
Medtr5g074430	486	492	G-Box
Medtr5g074430	468	474	TCT-motif
Medtr5g074430	213	219	MYB
Medtr5g074430	831	837	MYB
Medtr5g074430	1271	1277	MYB
Medtr5g074430	1214	1220	ARE
Medtr5g074430	213	219	MYB
Medtr5g074430	831	837	MYB
Medtr5g074430	1271	1277	MYB
Medtr5g074430	730	736	CGTCA-motif
Phvul.008G251100.1	277	283	as-1
Phvul.008G251100.1	988	994	CGTCA-motif
Phvul.008G251100.1	43	49	Box 4
Phvul.008G251100.1	157	163	Box 4
Phvul.008G251100.1	611	617	Box 4
Phvul.008G251100.1	1096	1102	ERE
Phvul.008G251100.1	1182	1188	ERE
Phvul.008G251100.1	446	452	MYC
Phvul.008G251100.1	1209	1215	MYC
Phvul.008G251100.1	277	283	TGACG-motif
Phvul.008G251100.1	12	18	TCT-motif
Phvul.008G251100.1	305	311	MYB
Phvul.008G251100.1	1381	1387	STRE
Phvul.008G251100.1	305	311	MYB
Podel.13G193700.1	302	308	CGTCA-motif
Podel.13G193700.1	703	709	Box 4
Podel.13G193700.1	98	104	ARE
Podel.13G193700.1	732	738	ERE
Podel.13G193700.1	914	920	ERE
Podel.13G193700.1	259	265	MYC
Podel.13G193700.1	1273	1279	MYC
Podel.13G193700.1	758	764	G-Box
Podel.13G193700.1	283	289	MYB
Podel.13G193700.1	1439	1445	MYB
Podel.13G193700.1	1433	1439	MYB
Potri.013G153700.1	978	984	ERE
Potri.013G153700.1	1254	1260	MYB
Potri.013G153700.1	1212	1218	ABRE
Potri.013G153700.1	547	553	Box 4
Potri.013G153700.1	707	713	Box 4
Potri.013G153700.1	146	152	CGTCA-motif
Potri.013G153700.1	103	109	MYC
Potri.013G153700.1	1271	1277	MYC
Potri.013G153700.1	1430	1436	MYB
Potri.013G153700.1	127	133	MYB
Potri.013G153700.1	1254	1260	MYB
Potri.013G153700.1	1436	1442	MYB
Prupe.6G046700.1	1081	1087	G-Box
Prupe.6G046700.1	350	356	MYC
Prupe.6G046700.1	778	784	MYC
Prupe.6G046700.1	1099	1105	G-box
Prupe.6G046700.1	1391	1397	G-box
Prupe.6G046700.1	786	792	ABRE
Prupe.6G046700.1	1227	1233	ABRE
Prupe.6G046700.1	379	385	CGTCA-motif
Prupe.6G046700.1	590	596	CGTCA-motif
Prupe.6G046700.1	1191	1197	CGTCA-motif
Prupe.6G046700.1	1342	1348	CGTCA-motif
Prupe.6G046700.1	65	71	ERE
Prupe.6G046700.1	852	858	ARE
Prupe.6G046700.1	971	977	ARE
Prupe.6G046700.1	760	766	MYB
Prupe.6G046700.1	1376	1382	MYB
SapurV1A.0222s0330.1	604	610	G-Box
SapurV1A.0222s0330.1	180	186	as-1
SapurV1A.0222s0330.1	440	446	as-1
SapurV1A.0222s0330.1	687	693	as-1
SapurV1A.0222s0330.1	818	824	as-1
SapurV1A.0222s0330.1	622	628	MYC
SapurV1A.0222s0330.1	789	795	MYB
SapurV1A.0222s0330.1	783	789	ARE
SapurV1A.0222s0330.1	182	188	ABRE
SapurV1A.0222s0330.1	233	239	ABRE
SapurV1A.0222s0330.1	1078	1084	MYB
SapurV1A.0222s0330.1	180	186	TGACG-motif
SapurV1A.0222s0330.1	440	446	TGACG-motif
SapurV1A.0222s0330.1	687	693	TGACG-motif
SapurV1A.0222s0330.1	818	824	TGACG-motif
SapurV1A.0222s0330.1	1	7	MYB
SapurV1A.0222s0330.1	1	7	MYB
SapurV1A.0222s0330.1	789	795	MYB
SapurV1A.0222s0330.1	1084	1090	MYB
SapurV1A.0433s0110.1	606	612	MYB
SapurV1A.0433s0110.1	631	637	TCT-motif
SapurV1A.0433s0110.1	606	612	MYB
SapurV1A.0433s0110.1	593	599	ABRE
SapurV1A.0433s0110.1	596	602	ABRE
SapurV1A.0433s0110.1	741	747	Box 4
SapurV1A.0433s0110.1	437	443	ARE
SapurV1A.0433s0110.1	71	77	G-box
SapurV1A.0433s0110.1	595	601	G-box
Thecc1EG042243t1	606	612	ABRE
Thecc1EG042243t1	607	613	ABRE
Thecc1EG042243t1	1202	1208	ERE
Thecc1EG042243t1	1235	1241	MYB
Thecc1EG042243t1	1261	1267	MYB
Thecc1EG042243t1	758	764	ARE
Thecc1EG042243t1	851	857	MYC
Thecc1EG042243t1	1310	1316	MYC
Thecc1EG042243t1	606	612	G-box
Thecc1EG042243t1	606	612	G-Box
Thecc1EG042243t1	1235	1241	MYB
Thecc1EG042243t1	1261	1267	MYB
Thecc1EG042243t1	124	130	MYB
Thecc1EG042243t1	124	130	MYB
Thhalv10009693m	209	215	MYB
Thhalv10009693m	296	302	MYB
Thhalv10009693m	26	32	CGTCA-motif
Thhalv10009693m	96	102	CGTCA-motif
Thhalv10009693m	56	62	MYB
Thhalv10009693m	209	215	MYB
Thhalv10009693m	268	274	MYB
Thhalv10009693m	296	302	MYB
Thhalv10009693m	965	971	ARE
Thhalv10009693m	268	274	MYB
Thhalv10017204m	32	38	G-box
Thhalv10017204m	261	267	MYC
Thhalv10017204m	497	503	MYC
Thhalv10017204m	793	799	MYC
Thhalv10017204m	1374	1380	ARE
Thhalv10017204m	1381	1387	ARE
Thhalv10017204m	1336	1342	ABRE
Thhalv10017204m	1061	1067	MYB
Thhalv10017204m	171	177	TCT-motif
Tp57577_TGAC_v2_mRNA34847	213	219	MYB
Tp57577_TGAC_v2_mRNA34847	587	593	CGTCA-motif
Tp57577_TGAC_v2_mRNA34847	673	679	CGTCA-motif
Tp57577_TGAC_v2_mRNA34847	686	692	CGTCA-motif
Tp57577_TGAC_v2_mRNA34847	715	721	CGTCA-motif
Tp57577_TGAC_v2_mRNA34847	779	785	CGTCA-motif
Tp57577_TGAC_v2_mRNA34847	803	809	CGTCA-motif
Tp57577_TGAC_v2_mRNA34847	52	58	Box 4
Tp57577_TGAC_v2_mRNA34847	585	591	G-box
Tp57577_TGAC_v2_mRNA34847	629	635	MYC
Tp57577_TGAC_v2_mRNA34847	725	731	MYC
Tp57577_TGAC_v2_mRNA34847	213	219	MYB
Tp57577_TGAC_v2_mRNA34847	968	974	MYB
Tp57577_TGAC_v2_mRNA34847	4	10	STRE
Tp57577_TGAC_v2_mRNA34847	440	446	STRE
Vigun08g130900.1聽	1275	1281	MYB
Vigun08g130900.1聽	1319	1325	MYB
Vigun08g130900.1聽	154	160	TGACG-motif
Vigun08g130900.1聽	353	359	ABRE
Vigun08g130900.1聽	354	360	ABRE
Vigun08g130900.1聽	432	438	ABRE
Vigun08g130900.1聽	468	474	ABRE
Vigun08g130900.1聽	469	475	ABRE
Vigun08g130900.1聽	974	980	ABRE
Vigun08g130900.1聽	1026	1032	ABRE
Vigun08g130900.1聽	1041	1047	ABRE
Vigun08g130900.1聽	1044	1050	ABRE
Vigun08g130900.1聽	1086	1092	ABRE
Vigun08g130900.1聽	1147	1153	ABRE
Vigun08g130900.1聽	1150	1156	ABRE
Vigun08g130900.1聽	465	471	CGTCA-motif
Vigun08g130900.1聽	1261	1267	ERE
Vigun08g130900.1聽	1275	1281	MYB
Vigun08g130900.1聽	1319	1325	MYB
Vigun08g130900.1聽	408	414	MYC
Vigun08g130900.1聽	353	359	G-box
Vigun08g130900.1聽	431	437	G-box
Vigun08g130900.1聽	468	474	G-box
Vigun08g130900.1聽	1146	1152	G-box
Vigun08g130900.1聽	1148	1154	G-box
Vigun08g130900.1聽	154	160	as-1
Vigun08g130900.1聽	353	359	G-Box
Vigun08g130900.1聽	468	474	G-Box
evm.model.supercontig_2.341	718	724	MYB
evm.model.supercontig_2.341	718	724	MYB
evm.model.supercontig_2.341	1322	1328	MYB
evm.model.supercontig_2.341	946	952	MYB
evm.model.supercontig_2.341	1284	1290	MYB
evm.model.supercontig_2.341	914	920	G-Box
evm.model.supercontig_2.341	580	586	MYC
evm.model.supercontig_2.341	70	76	Box 4
evm.model.supercontig_2.341	89	95	Box 4
evm.model.supercontig_2.341	166	172	ARE
evm.model.supercontig_2.341	550	556	ARE
mrna28168.1-v1.0-hybrid	1234	1240	ABRE
mrna28168.1-v1.0-hybrid	51	57	CGTCA-motif
mrna28168.1-v1.0-hybrid	1338	1344	MYB
mrna28168.1-v1.0-hybrid	844	850	G-box
mrna28168.1-v1.0-hybrid	48	54	as-1
mrna28168.1-v1.0-hybrid	151	157	MYB
mrna28168.1-v1.0-hybrid	190	196	MYB
mrna28168.1-v1.0-hybrid	1338	1344	MYB
mrna28168.1-v1.0-hybrid	77	83	STRE
mrna28168.1-v1.0-hybrid	113	119	STRE
mrna28168.1-v1.0-hybrid	217	223	STRE
mrna28168.1-v1.0-hybrid	264	270	STRE
mrna28168.1-v1.0-hybrid	121	127	MYB
mrna28168.1-v1.0-hybrid	62	68	MYB
mrna28168.1-v1.0-hybrid	48	54	TGACG-motif
mrna28168.1-v1.0-hybrid	151	157	MYB
mrna28168.1-v1.0-hybrid	190	196	MYB
mrna28168.1-v1.0-hybrid	402	408	TCT-motif
mrna28168.1-v1.0-hybrid	121	127	MYB
mrna28168.1-v1.0-hybrid	239	245	MYB
mrna28168.1-v1.0-hybrid	789	795	MYB
orange1.1g026902m	965	971	STRE
orange1.1g026902m	847	853	MYB
orange1.1g026902m	236	242	MYC
orange1.1g026902m	278	284	MYC
orange1.1g026902m	1103	1109	ERE
orange1.1g026902m	847	853	MYB
orange1.1g026902m	195	201	Box 4
orange1.1g026902m	1270	1276	ABRE
107397	689	695	G-box
107397	888	894	G-box
107397	1217	1223	G-box
107397	1310	1316	G-box
107397	324	330	STRE
107397	476	482	STRE
107397	1445	1451	MYB
107397	1310	1316	ABRE
107397	62	68	CGTCA-motif
107397	514	520	CGTCA-motif
107397	918	924	CGTCA-motif
14037	83	89	MYB
14037	628	634	MYB
14037	1452	1458	MYB
14037	65	71	MYC
14037	127	133	MYC
14037	222	228	MYC
14037	547	553	MYC
14037	879	885	MYC
14037	903	909	MYC
14037	1403	1409	MYC
14037	366	372	as-1
14037	539	545	as-1
14037	541	547	ABRE
14037	864	870	ABRE
14037	1459	1465	ARE
14037	366	372	TGACG-motif
14037	539	545	TGACG-motif
14037	1452	1458	MYB
14037	313	319	STRE
14037	564	570	STRE
14037	655	661	STRE
14037	1133	1139	STRE
14037	83	89	MYB
14037	628	634	MYB
179440	440	446	MYB
179440	833	839	MYB
179440	26	32	as-1
179440	708	714	as-1
179440	132	138	CGTCA-motif
179440	928	934	CGTCA-motif
179440	289	295	ABRE
179440	169	175	G-box
179440	26	32	TGACG-motif
179440	708	714	TGACG-motif
179440	192	198	STRE
179440	279	285	STRE
184747	404	410	G-box
184747	592	598	G-box
184747	1165	1171	G-box
184747	201	207	TGACG-motif
184747	596	602	TGACG-motif
184747	629	635	TGACG-motif
184747	683	689	MYB
184747	84	90	MYB
184747	1178	1184	MYB
184747	223	229	MYB
184747	593	599	ABRE
184747	626	632	ABRE
184747	1049	1055	ABRE
184747	1166	1172	ABRE
184747	1074	1080	CGTCA-motif
184747	201	207	as-1
184747	596	602	as-1
184747	629	635	as-1
184747	924	930	MYC
184747	84	90	MYB
184747	411	417	MYB
184747	1178	1184	MYB
29957.m001435	783	789	MYB
29957.m001435	185	191	MYC
29957.m001435	783	789	MYB
29957.m001435	309	315	Box 4
29957.m001435	663	669	Box 4
29957.m001435	1266	1272	STRE
29957.m001435	1220	1226	ERE
48819	765	771	MYB
48819	765	771	MYB
48819	161	167	G-Box
48819	438	444	MYC
48819	64	70	ABRE
48819	161	167	ABRE
48819	162	168	ABRE
48819	1169	1175	ABRE
48819	160	166	G-box
48819	161	167	G-box
Aco001607.1	109	115	Box 4
Aco001607.1	101	107	STRE
Aco001607.1	930	936	ERE
Aco001607.1	1201	1207	ERE
Aco001607.1	1056	1062	TGACG-motif
Aco001607.1	1104	1110	TGACG-motif
Aco001607.1	565	571	ARE
Aco001607.1	595	601	ARE
Aco001607.1	626	632	ARE
Aco001607.1	686	692	ARE
Aco001607.1	1056	1062	as-1
Aco001607.1	1104	1110	as-1
Aco001607.1	1058	1064	ABRE
Aco001607.1	1106	1112	ABRE
Aco001607.1	67	73	MYC
Aco001607.1	274	280	MYC
Aco021518.1	516	522	MYB
Aco021518.1	893	899	MYB
Aco021518.1	8	14	STRE
Aco021518.1	345	351	STRE
Aco021518.1	221	227	MYB
Aco021518.1	962	968	MYB
Aco021518.1	1111	1117	MYB
Aco021518.1	308	314	TGACG-motif
Aco021518.1	36	42	MYC
Aco021518.1	984	990	G-box
Aco021518.1	1133	1139	G-box
Aco021518.1	1228	1234	CGTCA-motif
Aco021518.1	308	314	as-1
Aco021518.1	1078	1084	ABRE
Aco021518.1	221	227	MYB
Aco021518.1	516	522	MYB
Aco021518.1	893	899	MYB
Aco021518.1	962	968	MYB
Aco021518.1	1111	1117	MYB
Bobra.0203s0007.1	160	166	TGACG-motif
Bobra.0203s0007.1	570	576	STRE
Bobra.0203s0007.1	577	583	STRE
Bobra.0203s0007.1	599	605	STRE
Bobra.0203s0007.1	622	628	STRE
Bobra.0203s0007.1	644	650	STRE
Bobra.0203s0007.1	672	678	STRE
Bobra.0203s0007.1	1079	1085	STRE
Bobra.0203s0007.1	282	288	MYC
Bobra.0203s0007.1	160	166	as-1
Bradi1g65000.1	1063	1069	TCT-motif
Bradi1g65000.1	921	927	TGACG-motif
Bradi1g65000.1	594	600	MYB
Bradi1g65000.1	112	118	Box 4
Bradi1g65000.1	639	645	STRE
Bradi1g65000.1	594	600	MYB
Bradi1g65000.1	921	927	as-1
Bradi1g65000.1	271	277	CGTCA-motif
Brahy.D01G0892500.1	583	589	MYB
Brahy.D01G0892500.1	101	107	Box 4
Brahy.D01G0892500.1	628	634	STRE
Brahy.D01G0892500.1	910	916	TGACG-motif
Brahy.D01G0892500.1	1052	1058	TCT-motif
Brahy.D01G0892500.1	910	916	as-1
Brahy.D01G0892500.1	260	266	CGTCA-motif
Brahy.D01G0892500.1	583	589	MYB
Brahy.S02G0156400.1	644	650	MYB
Brahy.S02G0156400.1	99	105	Box 4
Brahy.S02G0156400.1	511	517	Box 4
Brahy.S02G0156400.1	708	714	Box 4
Brahy.S02G0156400.1	505	511	STRE
Brahy.S02G0156400.1	665	671	ARE
Brahy.S02G0156400.1	1141	1147	TCT-motif
Brahy.S02G0156400.1	168	174	G-box
Brahy.S02G0156400.1	180	186	G-box
Brahy.S02G0156400.1	138	144	TGACG-motif
Brahy.S02G0156400.1	1172	1178	MYB
Brahy.S02G0156400.1	644	650	MYB
Brahy.S02G0156400.1	68	74	MYC
Brahy.S02G0156400.1	138	144	as-1
Brahy.S02G0156400.1	65	71	CGTCA-motif
Brast02G149400.1	644	650	MYB
Brast02G149400.1	1172	1178	MYB
Brast02G149400.1	65	71	CGTCA-motif
Brast02G149400.1	138	144	as-1
Brast02G149400.1	68	74	MYC
Brast02G149400.1	99	105	Box 4
Brast02G149400.1	511	517	Box 4
Brast02G149400.1	708	714	Box 4
Brast02G149400.1	505	511	STRE
Brast02G149400.1	644	650	MYB
Brast02G149400.1	168	174	G-box
Brast02G149400.1	180	186	G-box
Brast02G149400.1	1141	1147	TCT-motif
Brast02G149400.1	665	671	ARE
Brast02G149400.1	138	144	TGACG-motif
Brasy2G179500.1	110	116	MYB
Brasy2G179500.1	645	651	MYB
Brasy2G179500.1	977	983	as-1
Brasy2G179500.1	344	350	CGTCA-motif
Brasy2G179500.1	645	651	MYB
Brasy2G179500.1	155	161	Box 4
Brasy2G179500.1	690	696	STRE
Brasy2G179500.1	1118	1124	TCT-motif
Brasy2G179500.1	883	889	G-box
Brasy2G179500.1	977	983	TGACG-motif
Cre13.g566700.t1.1	25	31	STRE
Cre13.g566700.t1.1	111	117	STRE
Cre13.g566700.t1.1	548	554	MYB
Cre13.g566700.t1.1	938	944	G-box
Cre13.g566700.t1.1	871	877	TGACG-motif
Cre13.g566700.t1.1	197	203	MYB
Cre13.g566700.t1.1	548	554	MYB
Cre13.g566700.t1.1	34	40	ABRE
Cre13.g566700.t1.1	526	532	CGTCA-motif
Cre13.g566700.t1.1	871	877	as-1
Cz11g28070.t1	306	312	MYB
Cz11g28070.t1	1015	1021	MYB
Cz11g28070.t1	1374	1380	MYB
Cz11g28070.t1	951	957	CGTCA-motif
Cz11g28070.t1	179	185	as-1
Cz11g28070.t1	1383	1389	MYC
Cz11g28070.t1	630	636	Box 4
Cz11g28070.t1	1015	1021	MYB
Cz11g28070.t1	1476	1482	G-box
Cz11g28070.t1	1043	1049	ARE
Cz11g28070.t1	179	185	TGACG-motif
DCAR_002946	483	489	TGACG-motif
DCAR_002946	168	174	STRE
DCAR_002946	707	713	STRE
DCAR_002946	483	489	as-1
DCAR_002946	739	745	MYC
DCAR_002946	1069	1075	MYB
DCAR_005705	187	193	MYB
DCAR_005705	871	877	MYC
DCAR_005705	1027	1033	ABRE
DCAR_005705	864	870	as-1
DCAR_005705	900	906	as-1
DCAR_005705	187	193	MYB
DCAR_005705	864	870	TGACG-motif
DCAR_005705	900	906	TGACG-motif
DCAR_005705	738	744	Box 4
Dusal.0383s00015.1	1423	1429	MYC
Dusal.0383s00015.1	111	117	G-Box
Dusal.0383s00015.1	445	451	G-Box
Dusal.0383s00015.1	80	86	as-1
Dusal.0383s00015.1	111	117	ABRE
Dusal.0383s00015.1	112	118	ABRE
Dusal.0383s00015.1	359	365	MYB
Dusal.0383s00015.1	80	86	TGACG-motif
Dusal.0383s00015.1	1431	1437	ARE
Dusal.0383s00015.1	111	117	G-box
Dusal.0383s00015.1	359	365	MYB
Dusal.0383s00015.1	667	673	STRE
Eucgr.B04011.1	13	19	CGTCA-motif
Eucgr.B04011.1	545	551	as-1
Eucgr.B04011.1	1367	1373	as-1
Eucgr.B04011.1	575	581	ABRE
Eucgr.B04011.1	1195	1201	ABRE
Eucgr.B04011.1	141	147	MYB
Eucgr.B04011.1	199	205	MYB
Eucgr.B04011.1	622	628	MYB
Eucgr.B04011.1	141	147	MYB
Eucgr.B04011.1	622	628	MYB
Eucgr.B04011.1	545	551	TGACG-motif
Eucgr.B04011.1	1367	1373	TGACG-motif
Eucgr.B04011.1	320	326	ARE
Eucgr.B04011.1	387	393	ARE
Eucgr.B04011.1	574	580	G-box
GRMZM2G007590_T01	440	446	ARE
GRMZM2G007590_T01	485	491	ARE
GRMZM2G007590_T01	603	609	G-box
GRMZM2G007590_T01	677	683	G-box
GRMZM2G007590_T01	1265	1271	TCT-motif
GRMZM2G007590_T01	694	700	MYB
GRMZM2G007590_T01	1284	1290	MYB
GRMZM2G007590_T01	52	58	MYC
GRMZM2G007590_T01	226	232	MYC
GRMZM2G007590_T01	677	683	G-Box
GRMZM2G007590_T01	983	989	G-Box
GRMZM2G007590_T01	605	611	CGTCA-motif
GRMZM2G007590_T01	677	683	ABRE
GRMZM2G007590_T01	678	684	ABRE
GRMZM2G007590_T01	1284	1290	MYB
GRMZM2G153450_T01	424	430	TGACG-motif
GRMZM2G153450_T01	175	181	ERE
GRMZM2G153450_T01	466	472	MYB
GRMZM2G153450_T01	146	152	MYC
GRMZM2G153450_T01	424	430	as-1
GRMZM2G153450_T01	426	432	ABRE
GSMUA_Achr10T01850_001	1117	1123	MYB
GSMUA_Achr10T01850_001	72	78	G-Box
GSMUA_Achr10T01850_001	539	545	G-Box
GSMUA_Achr10T01850_001	72	78	ABRE
GSMUA_Achr10T01850_001	73	79	ABRE
GSMUA_Achr10T01850_001	539	545	ABRE
GSMUA_Achr10T01850_001	540	546	ABRE
GSMUA_Achr10T01850_001	1185	1191	ABRE
GSMUA_Achr10T01850_001	1195	1201	ABRE
GSMUA_Achr10T01850_001	1117	1123	MYB
GSMUA_Achr10T01850_001	81	87	STRE
GSMUA_Achr10T01850_001	228	234	STRE
GSMUA_Achr10T01850_001	879	885	ARE
GSMUA_Achr10T01850_001	72	78	G-box
GSMUA_Achr10T01850_001	538	544	G-box
GSMUA_Achr10T01850_001	539	545	G-box
GSMUA_Achr10T01850_001	711	717	G-box
GSMUA_Achr3T09930_001	43	49	STRE
GSMUA_Achr3T09930_001	177	183	Box 4
GSMUA_Achr3T09930_001	723	729	Box 4
GSMUA_Achr3T09930_001	774	780	TCT-motif
GSMUA_Achr3T09930_001	280	286	G-box
GSMUA_Achr3T09930_001	743	749	G-box
GSMUA_Achr3T09930_001	423	429	CGTCA-motif
GSMUA_Achr3T09930_001	232	238	MYC
GSMUA_Achr3T09930_001	1425	1431	MYC
GSVIVT01024622001	1300	1306	MYB
GSVIVT01024622001	1300	1306	MYB
GSVIVT01024622001	1342	1348	CGTCA-motif
GSVIVT01024622001	959	965	ERE
GSVIVT01024622001	1054	1060	ERE
GSVIVT01024622001	850	856	G-box
HORVU4Hr1G055040.1	53	59	CGTCA-motif
HORVU4Hr1G055040.1	181	187	ABRE
HORVU4Hr1G055040.1	481	487	ABRE
HORVU4Hr1G055040.1	482	488	ABRE
HORVU4Hr1G055040.1	909	915	ABRE
HORVU4Hr1G055040.1	481	487	G-Box
HORVU4Hr1G055040.1	1033	1039	MYB
HORVU4Hr1G055040.1	327	333	MYB
HORVU4Hr1G055040.1	709	715	MYB
HORVU4Hr1G055040.1	327	333	MYB
HORVU4Hr1G055040.1	709	715	MYB
HORVU4Hr1G055040.1	479	485	G-box
HORVU4Hr1G055040.1	481	487	G-box
HORVU4Hr1G055040.1	906	912	G-box
HORVU4Hr1G055040.1	96	102	Box 4
HORVU4Hr1G055040.1	602	608	Box 4
HORVU4Hr1G055040.1	304	310	STRE
HanXRQChr08g0228511	1340	1346	MYB
HanXRQChr08g0228511	367	373	G-Box
HanXRQChr08g0228511	740	746	G-Box
HanXRQChr08g0228511	40	46	MYC
HanXRQChr08g0228511	61	67	MYC
HanXRQChr08g0228511	219	225	MYC
HanXRQChr08g0228511	263	269	MYC
HanXRQChr08g0228511	300	306	MYC
HanXRQChr08g0228511	686	692	ABRE
HanXRQChr08g0228511	357	363	MYB
HanXRQChr08g0228511	808	814	MYB
HanXRQChr08g0228511	647	653	ARE
HanXRQChr08g0228511	1285	1291	TCT-motif
HanXRQChr08g0228511	1294	1300	TCT-motif
HanXRQChr08g0228511	642	648	ERE
HanXRQChr08g0228511	986	992	STRE
HanXRQChr08g0228511	1069	1075	STRE
HanXRQChr08g0228511	1489	1495	STRE
LOC_Os03g18720.1	354	360	Box 4
LOC_Os03g18720.1	583	589	STRE
LOC_Os03g18720.1	1067	1073	STRE
LOC_Os03g18720.1	1299	1305	STRE
LOC_Os03g18720.1	436	442	TGACG-motif
LOC_Os03g18720.1	73	79	G-box
LOC_Os03g18720.1	85	91	G-box
LOC_Os03g18720.1	126	132	G-box
LOC_Os03g18720.1	435	441	G-box
LOC_Os03g18720.1	652	658	G-box
LOC_Os03g18720.1	1235	1241	G-box
LOC_Os03g18720.1	1025	1031	MYB
LOC_Os03g18720.1	438	444	ABRE
LOC_Os03g18720.1	1401	1407	ABRE
LOC_Os03g18720.1	87	93	CGTCA-motif
LOC_Os03g18720.1	128	134	CGTCA-motif
LOC_Os03g18720.1	1237	1243	CGTCA-motif
LOC_Os03g18720.1	436	442	as-1
LOC_Os03g18720.1	30	36	MYC
LOC_Os03g18720.1	1186	1192	MYC
LOC_Os03g18720.1	1025	1031	MYB
LOC_Os03g18720.1	196	202	MYB
Lsat_1_v5_gn_3_94161.1	261	267	MYC
Lsat_1_v5_gn_3_94161.1	1277	1283	MYC
Lsat_1_v5_gn_3_94161.1	1466	1472	as-1
Lsat_1_v5_gn_3_94161.1	773	779	CGTCA-motif
Lsat_1_v5_gn_3_94161.1	1469	1475	CGTCA-motif
Lsat_1_v5_gn_3_94161.1	1370	1376	MYB
Lsat_1_v5_gn_3_94161.1	1214	1220	MYB
Lsat_1_v5_gn_3_94161.1	1218	1224	MYB
Lsat_1_v5_gn_3_94161.1	1214	1220	MYB
Lsat_1_v5_gn_3_94161.1	1218	1224	MYB
Lsat_1_v5_gn_3_94161.1	450	456	Box 4
Lsat_1_v5_gn_3_94161.1	1466	1472	TGACG-motif
Lsat_1_v5_gn_3_94161.1	1413	1419	TCT-motif
Lsat_1_v5_gn_9_14560.1	98	104	Box 4
Lsat_1_v5_gn_9_14560.1	439	445	ERE
Lsat_1_v5_gn_9_14560.1	607	613	ERE
Lsat_1_v5_gn_9_14560.1	804	810	ERE
Lsat_1_v5_gn_9_14560.1	811	817	ERE
Lsat_1_v5_gn_9_14560.1	137	143	MYC
Lsat_1_v5_gn_9_14560.1	476	482	MYB
Lsat_1_v5_gn_9_14560.1	31	37	MYB
Lsat_1_v5_gn_9_14560.1	476	482	MYB
Lsat_1_v5_gn_9_14560.1	1003	1009	MYB
Lus10026413	603	609	MYB
Lus10026413	921	927	ABRE
Lus10026413	1188	1194	ABRE
Lus10026413	1154	1160	MYC
Lus10026413	661	667	G-box
Lus10026413	140	146	ARE
Lus10026413	335	341	ARE
Lus10026413	628	634	ARE
Lus10026413	603	609	MYB
Lus10042240	25	31	ARE
Lus10042240	231	237	ARE
Lus10042240	1121	1127	MYB
Lus10042240	1127	1133	CGTCA-motif
Lus10042240	1121	1127	MYB
Lus10042240	993	999	MYB
Lus10042240	993	999	MYB
Mapoly0092s0049	9	15	ERE
Mapoly0092s0049	513	519	MYB
Mapoly0092s0049	224	230	Box 4
Mapoly0092s0049	626	632	TCT-motif
Mapoly0092s0049	1386	1392	TGACG-motif
Mapoly0092s0049	1426	1432	TGACG-motif
Mapoly0092s0049	704	710	MYB
Mapoly0092s0049	704	710	MYB
Mapoly0092s0049	513	519	MYB
Mapoly0092s0049	261	267	MYC
Mapoly0092s0049	1386	1392	as-1
Mapoly0092s0049	1426	1432	as-1
Mapoly0092s0049	1388	1394	ABRE
Mapoly0092s0049	1428	1434	ABRE
Migut.N00753.1	1077	1083	MYB
Migut.N00753.1	127	133	CGTCA-motif
Migut.N00753.1	672	678	as-1
Migut.N00753.1	91	97	MYB
Migut.N00753.1	220	226	MYB
Migut.N00753.1	265	271	MYB
Migut.N00753.1	742	748	MYB
Migut.N00753.1	820	826	MYB
Migut.N00753.1	1077	1083	MYB
Migut.N00753.1	367	373	Box 4
Migut.N00753.1	820	826	MYB
Migut.N00753.1	742	748	MYB
Migut.N00753.1	672	678	TGACG-motif
Migut.N00753.1	520	526	G-box
Migut.N00753.1	753	759	G-box
Migut.N00753.1	852	858	G-box
Migut.N00753.1	553	559	ARE
Misin01G387600.1	114	120	MYB
Misin01G387600.1	1101	1107	MYB
Misin01G387600.1	422	428	MYB
Misin01G387600.1	523	529	MYB
Misin01G387600.1	560	566	MYB
Misin01G387600.1	1090	1096	MYB
Misin01G387600.1	1101	1107	MYB
Misin01G387600.1	9	15	ABRE
Misin01G387600.1	279	285	CGTCA-motif
Misin01G387600.1	881	887	as-1
Misin01G387600.1	198	204	STRE
Misin01G387600.1	523	529	MYB
Misin01G387600.1	560	566	MYB
Misin01G387600.1	8	14	G-box
Misin01G387600.1	418	424	ARE
Misin01G387600.1	743	749	ARE
Misin01G387600.1	1086	1092	ARE
Misin01G387600.1	1333	1339	ARE
Misin01G387600.1	881	887	TGACG-motif
Misin02G375900.1	18	24	MYB
Misin02G375900.1	183	189	MYB
Misin02G375900.1	899	905	STRE
Misin02G375900.1	1345	1351	ARE
Misin02G375900.1	337	343	G-box
Misin02G375900.1	701	707	G-box
Misin02G375900.1	1197	1203	G-box
Misin02G375900.1	230	236	MYB
Misin02G375900.1	809	815	MYB
Misin02G375900.1	702	708	ABRE
Misin02G375900.1	980	986	CGTCA-motif
Misin02G375900.1	230	236	MYB
Misin02G375900.1	18	24	MYB
Misin02G375900.1	183	189	MYB
Oeu043511.1	233	239	TCT-motif
Oeu043511.1	53	59	MYC
Oeu043511.1	290	296	G-Box
Oeu043511.1	45	51	CGTCA-motif
Oeu043511.1	1337	1343	CGTCA-motif
Oeu043511.1	540	546	MYB
Oeu064675.1	757	763	MYB
Oeu064675.1	729	735	MYB
Oeu064675.1	1378	1384	MYB
Oeu064675.1	86	92	MYC
Oeu064675.1	384	390	G-Box
Oeu064675.1	1373	1379	ABRE
Oeu064675.1	757	763	MYB
Oeu064675.1	65	71	ARE
Oeu064675.1	223	229	ARE
Oeu064675.1	924	930	ARE
Oeu064675.1	473	479	ERE
Oeu064675.1	729	735	MYB
Oropetium_20150105_01050A	479	485	STRE
Oropetium_20150105_01050A	629	635	STRE
Oropetium_20150105_01050A	93	99	G-box
Oropetium_20150105_01050A	356	362	G-box
Oropetium_20150105_01050A	712	718	G-box
Oropetium_20150105_01050A	50	56	TCT-motif
Oropetium_20150105_01050A	434	440	TGACG-motif
Oropetium_20150105_01050A	909	915	MYB
Oropetium_20150105_01050A	436	442	ABRE
Oropetium_20150105_01050A	710	716	ABRE
Oropetium_20150105_01050A	712	718	ABRE
Oropetium_20150105_01050A	713	719	ABRE
Oropetium_20150105_01050A	358	364	CGTCA-motif
Oropetium_20150105_01050A	939	945	CGTCA-motif
Oropetium_20150105_01050A	434	440	as-1
Oropetium_20150105_01050A	712	718	G-Box
Oropetium_20150105_01050A	216	222	MYC
PGSC0003DMP400052999	516	522	Box 4
PGSC0003DMP400052999	506	512	MYB
PGSC0003DMP400052999	732	738	ERE
PGSC0003DMP400052999	921	927	ABRE
PGSC0003DMP400052999	290	296	MYC
PGSC0003DMP400052999	543	549	MYC
PGSC0003DMP400052999	1006	1012	MYC
PGSC0003DMP400052999	1042	1048	MYC
PGSC0003DMP400052999	506	512	MYB
PGSC0003DMP400052999	1161	1167	ARE
Pahal.I04382.1	1033	1039	MYB
Pahal.I04382.1	201	207	Box 4
Pahal.I04382.1	808	814	STRE
Pahal.I04382.1	813	819	STRE
Pahal.I04382.1	16	22	MYB
Pahal.I04382.1	337	343	TGACG-motif
Pahal.I04382.1	756	762	TGACG-motif
Pahal.I04382.1	1217	1223	TGACG-motif
Pahal.I04382.1	419	425	TCT-motif
Pahal.I04382.1	852	858	MYB
Pahal.I04382.1	919	925	MYB
Pahal.I04382.1	1305	1311	MYB
Pahal.I04382.1	337	343	as-1
Pahal.I04382.1	756	762	as-1
Pahal.I04382.1	1217	1223	as-1
Pahal.I04382.1	151	157	CGTCA-motif
Pahal.I04382.1	339	345	ABRE
Pahal.I04382.1	1095	1101	ABRE
Pahal.I04382.1	16	22	MYB
Pahal.I04382.1	1033	1039	MYB
Pahal.I04382.1	852	858	MYB
Pahal.I04382.1	919	925	MYB
Pahal.I04382.1	1305	1311	MYB
Pavir.Ia03561.1	386	392	TGACG-motif
Pavir.Ia03561.1	774	780	TCT-motif
Pavir.Ia03561.1	361	367	G-box
Pavir.Ia03561.1	670	676	G-box
Pavir.Ia03561.1	1228	1234	G-box
Pavir.Ia03561.1	515	521	ARE
Pavir.Ia03561.1	1122	1128	ARE
Pavir.Ia03561.1	202	208	MYB
Pavir.Ia03561.1	455	461	MYB
Pavir.Ia03561.1	386	392	as-1
Pavir.Ia03561.1	1229	1235	ABRE
Pavir.Ia03561.1	735	741	MYC
Pavir.Ia03561.1	202	208	MYB
Pavir.Ia03561.1	455	461	MYB
Pavir.Ia03561.1	920	926	MYB
Pavir.Ia03561.1	1141	1147	MYB
Pavir.Ia03561.1	1256	1262	MYB
Pavir.Ia03561.1	296	302	MYB
Pavir.Ia03561.1	1202	1208	MYB
Pavir.Ia03561.1	13	19	MYB
Pavir.Ia03561.1	262	268	MYB
Pavir.Ia03561.1	13	19	MYB
Pavir.Ia03561.1	262	268	MYB
Pavir.Ib01390.1	691	697	MYC
Pavir.Ib01390.1	887	893	MYC
Pavir.Ib01390.1	1206	1212	as-1
Pavir.Ib01390.1	675	681	CGTCA-motif
Pavir.Ib01390.1	317	323	ABRE
Pavir.Ib01390.1	290	296	MYB
Pavir.Ib01390.1	1206	1212	TGACG-motif
Pavir.Ib01390.1	206	212	ARE
Pavir.Ib01390.1	316	322	G-box
Pavir.Ib01390.1	589	595	STRE
Pavir.Ib01390.1	666	672	STRE
Podel.19G122400.1	213	219	ARE
Podel.19G122400.1	218	224	ARE
Podel.19G122400.1	225	231	G-box
Podel.19G122400.1	177	183	TGACG-motif
Podel.19G122400.1	1243	1249	TGACG-motif
Podel.19G122400.1	534	540	Box 4
Podel.19G122400.1	730	736	Box 4
Podel.19G122400.1	1436	1442	MYB
Podel.19G122400.1	395	401	MYC
Podel.19G122400.1	209	215	CGTCA-motif
Podel.19G122400.1	177	183	as-1
Podel.19G122400.1	1243	1249	as-1
Podel.19G122400.1	226	232	ABRE
Podel.19G122400.1	586	592	MYB
Podel.19G122400.1	988	994	MYB
Potri.019G121400.1	187	193	G-box
Potri.019G121400.1	180	186	ARE
Potri.019G121400.1	144	150	TGACG-motif
Potri.019G121400.1	1319	1325	ERE
Potri.019G121400.1	601	607	Box 4
Potri.019G121400.1	1460	1466	MYB
Potri.019G121400.1	188	194	ABRE
Potri.019G121400.1	144	150	as-1
Potri.019G121400.1	176	182	CGTCA-motif
Potri.019G121400.1	357	363	MYC
Potri.019G121400.1	1012	1018	MYB
Potri.019G123300.1	492	498	STRE
Potri.019G123300.1	1306	1312	ERE
Potri.019G123300.1	65	71	TGACG-motif
Potri.019G123300.1	101	107	ARE
Potri.019G123300.1	108	114	G-box
Potri.019G123300.1	645	651	G-Box
Potri.019G123300.1	278	284	MYC
Potri.019G123300.1	109	115	ABRE
Potri.019G123300.1	65	71	as-1
Potri.019G123300.1	97	103	CGTCA-motif
Potri.019G123300.1	1447	1453	MYB
Pp3c7_10880V3.1	1397	1403	MYB
Pp3c7_10880V3.1	520	526	Box 4
Pp3c7_10880V3.1	610	616	Box 4
Pp3c7_10880V3.1	422	428	ERE
Pp3c7_10880V3.1	433	439	ERE
SapurV1A.0433s0100.1	1459	1465	MYC
Seita.9G436100.1	821	827	STRE
Seita.9G436100.1	570	576	G-box
Seita.9G436100.1	196	202	ARE
Seita.9G436100.1	468	474	ARE
Seita.9G436100.1	847	853	MYB
Seita.9G436100.1	1233	1239	MYB
Seita.9G436100.1	847	853	MYB
Seita.9G436100.1	1233	1239	MYB
Seita.9G436100.1	544	550	MYB
Seita.9G436100.1	204	210	ABRE
Seita.9G436100.1	571	577	ABRE
Seita.9G436100.1	1068	1074	ABRE
Seita.9G436100.1	1273	1279	ABRE
Seita.9G436100.1	996	1002	CGTCA-motif
Seita.9G436100.1	1048	1054	G-Box
Sevir.9G439900.1	841	847	MYB
Sevir.9G439900.1	1227	1233	MYB
Sevir.9G439900.1	841	847	MYB
Sevir.9G439900.1	1227	1233	MYB
Sevir.9G439900.1	538	544	MYB
Sevir.9G439900.1	1042	1048	G-Box
Sevir.9G439900.1	197	203	ABRE
Sevir.9G439900.1	565	571	ABRE
Sevir.9G439900.1	1062	1068	ABRE
Sevir.9G439900.1	1267	1273	ABRE
Sevir.9G439900.1	990	996	CGTCA-motif
Sevir.9G439900.1	815	821	STRE
Sevir.9G439900.1	189	195	ARE
Sevir.9G439900.1	462	468	ARE
Sevir.9G439900.1	564	570	G-box
Sobic.001G402300.1	277	283	G-box
Sobic.001G402300.1	1337	1343	G-box
Sobic.001G402300.1	1472	1478	G-box
Sobic.001G402300.1	1300	1306	ARE
Sobic.001G402300.1	470	476	Box 4
Sobic.001G402300.1	604	610	STRE
Sobic.001G402300.1	278	284	ABRE
Sobic.001G402300.1	1025	1031	CGTCA-motif
Solyc06g082360.2.1	132	138	G-box
Solyc06g082360.2.1	96	102	ARE
Solyc06g082360.2.1	951	957	ARE
Solyc06g082360.2.1	1083	1089	MYB
Solyc06g082360.2.1	132	138	ABRE
Solyc06g082360.2.1	133	139	ABRE
Solyc06g082360.2.1	1222	1228	ABRE
Solyc06g082360.2.1	269	275	MYC
Solyc06g082360.2.1	1352	1358	MYC
Solyc06g082360.2.1	132	138	G-Box
Solyc06g082360.2.1	1083	1089	MYB
Sphfalx0040s0141	1388	1394	G-box
Sphfalx0040s0141	13	19	TCT-motif
Sphfalx0040s0141	887	893	ERE
Sphfalx0040s0141	900	906	ERE
Sphfalx0040s0141	1157	1163	STRE
Sphfalx0040s0141	1301	1307	STRE
Sphfalx0040s0141	1313	1319	STRE
Sphfalx0040s0141	1390	1396	CGTCA-motif
Sphfalx0040s0141	337	343	MYC
Sphfalx0040s0141	508	514	MYC
Sphfalx0066s0098.1	79	85	MYC
Sphfalx0066s0098.1	335	341	MYC
Sphfalx0066s0098.1	694	700	MYC
Sphfalx0066s0098.1	1381	1387	CGTCA-motif
Sphfalx0066s0098.1	143	149	MYB
Sphfalx0066s0098.1	276	282	MYB
Sphfalx0066s0098.1	1379	1385	G-box
Sphfalx0066s0098.1	1020	1026	ERE
Spipo23G0043700	547	553	MYB
Spipo23G0043700	274	280	MYB
Spipo23G0043700	554	560	ABRE
Spipo23G0043700	439	445	as-1
Spipo23G0043700	529	535	as-1
Spipo23G0043700	446	452	CGTCA-motif
Spipo23G0043700	754	760	CGTCA-motif
Spipo23G0043700	773	779	CGTCA-motif
Spipo23G0043700	1064	1070	CGTCA-motif
Spipo23G0043700	1110	1116	STRE
Spipo23G0043700	1120	1126	STRE
Spipo23G0043700	715	721	ARE
Spipo23G0043700	305	311	TCT-motif
Spipo23G0043700	1435	1441	TCT-motif
Spipo23G0043700	752	758	G-box
Spipo23G0043700	439	445	TGACG-motif
Spipo23G0043700	529	535	TGACG-motif
Spipo3G0033200	212	218	G-Box
Spipo3G0033200	87	93	CGTCA-motif
Spipo3G0033200	1429	1435	CGTCA-motif
Spipo3G0033200	84	90	as-1
Spipo3G0033200	216	222	as-1
Spipo3G0033200	212	218	ABRE
Spipo3G0033200	213	219	ABRE
Spipo3G0033200	233	239	ABRE
Spipo3G0033200	156	162	STRE
Spipo3G0033200	250	256	STRE
Spipo3G0033200	1397	1403	STRE
Spipo3G0033200	1455	1461	STRE
Spipo3G0033200	1139	1145	ERE
Spipo3G0033200	84	90	TGACG-motif
Spipo3G0033200	216	222	TGACG-motif
Spipo3G0033200	212	218	G-box
Spipo3G0033200	232	238	G-box
Traes_4AS_48684D448.2	653	659	G-box
Traes_4AS_48684D448.2	1018	1024	G-box
Traes_4AS_48684D448.2	1365	1371	G-box
Traes_4AS_48684D448.2	472	478	STRE
Traes_4AS_48684D448.2	616	622	STRE
Traes_4AS_48684D448.2	654	660	ABRE
Traes_4AS_48684D448.2	1021	1027	ABRE
Traes_4AS_48684D448.2	1366	1372	ABRE
Traes_4AS_48684D448.2	190	196	MYC
Traes_4AS_48684D448.2	503	509	MYC
Traes_4AS_48684D448.2	477	483	G-Box
Traes_4BL_9E4832414.1	241	247	TGACG-motif
Traes_4BL_9E4832414.1	1017	1023	MYB
Traes_4BL_9E4832414.1	228	234	MYB
Traes_4BL_9E4832414.1	901	907	MYB
Traes_4BL_9E4832414.1	1017	1023	MYB
Traes_4BL_9E4832414.1	241	247	as-1
Traes_4BL_9E4832414.1	228	234	MYB
Traes_4BL_9E4832414.1	901	907	MYB
Traes_4BL_D59363360.2	573	579	TGACG-motif
Traes_4BL_D59363360.2	243	249	G-box
Traes_4BL_D59363360.2	581	587	G-box
Traes_4BL_D59363360.2	674	680	TCT-motif
Traes_4BL_D59363360.2	0	6	STRE
Traes_4BL_D59363360.2	862	868	STRE
Traes_4BL_D59363360.2	1333	1339	MYB
Traes_4BL_D59363360.2	1194	1200	MYB
Traes_4BL_D59363360.2	1303	1309	MYB
Traes_4BL_D59363360.2	244	250	ABRE
Traes_4BL_D59363360.2	584	590	ABRE
Traes_4BL_D59363360.2	573	579	as-1
Traes_4BL_D59363360.2	23	29	MYC
Traes_4BL_D59363360.2	1194	1200	MYB
Traes_4BL_D59363360.2	1303	1309	MYB
Traes_4BL_D59363360.2	1333	1339	MYB
Traes_4BL_D59363360.2	369	375	MYB
Traes_4BL_D59363360.2	369	375	MYB
Traes_4DL_CE62F16B1.1	461	467	MYB
Traes_4DL_CE62F16B1.1	738	744	CGTCA-motif
Traes_4DL_CE62F16B1.1	1233	1239	as-1
Traes_4DL_CE62F16B1.1	338	344	ABRE
Traes_4DL_CE62F16B1.1	691	697	ABRE
Traes_4DL_CE62F16B1.1	119	125	MYC
Traes_4DL_CE62F16B1.1	864	870	MYC
Traes_4DL_CE62F16B1.1	1351	1357	MYB
Traes_4DL_CE62F16B1.1	1087	1093	MYB
Traes_4DL_CE62F16B1.1	461	467	MYB
Traes_4DL_CE62F16B1.1	90	96	STRE
Traes_4DL_CE62F16B1.1	1365	1371	STRE
Traes_4DL_CE62F16B1.1	1233	1239	TGACG-motif
Traes_4DL_CE62F16B1.1	337	343	G-box
Traes_4DL_CE62F16B1.1	688	694	G-box
Traes_4DL_CE62F16B1.1	1064	1070	TCT-motif
Traes_4DL_CE62F16B1.1	826	832	ARE
Traes_4DL_CE62F16B1.1	1418	1424	ARE
Vocar.0001s1517.1	676	682	Box 4
Vocar.0001s1517.1	125	131	G-box
Vocar.0001s1517.1	922	928	TGACG-motif
Vocar.0001s1517.1	846	852	MYB
Vocar.0001s1517.1	125	131	ABRE
Vocar.0001s1517.1	126	132	ABRE
Vocar.0001s1517.1	922	928	as-1
Vocar.0001s1517.1	125	131	G-Box
Vocar.0001s1517.1	158	164	MYC
Vocar.0001s1517.1	450	456	MYC
Vocar.0001s1517.1	584	590	MYC
Zosma141g00120	301	307	MYB
Zosma141g00120	980	986	MYB
Zosma141g00120	31	37	MYC
Zosma141g00120	301	307	MYB
Zosma141g00120	980	986	MYB
Zosma22g01380.1	478	484	Box 4
Zosma22g01380.1	492	498	Box 4
Zosma22g01380.1	527	533	Box 4
Zosma22g01380.1	299	305	MYB
Zosma22g01380.1	766	772	MYB
Zosma22g01380.1	245	251	TGACG-motif
Zosma22g01380.1	1272	1278	TGACG-motif
Zosma22g01380.1	667	673	MYB
Zosma22g01380.1	299	305	MYB
Zosma22g01380.1	766	772	MYB
Zosma22g01380.1	233	239	CGTCA-motif
Zosma22g01380.1	245	251	as-1
Zosma22g01380.1	1272	1278	as-1
Zosma22g01380.1	72	78	MYC
Zosma22g01380.1	358	364	MYC
Zosma22g01380.1	555	561	MYC
Zosma22g01380.1	949	955	MYC
Zosma22g01380.1	1308	1314	MYC
evm_27.model.AmTr_v1.0_scaffold00023.58	1277	1283	MYC
evm_27.model.AmTr_v1.0_scaffold00023.58	1101	1107	CGTCA-motif
evm_27.model.AmTr_v1.0_scaffold00023.58	1227	1233	ARE
evm_27.model.AmTr_v1.0_scaffold00023.58	1068	1074	MYC
evm_27.model.AmTr_v1.0_scaffold00023.58	1070	1076	TCT-motif
AHYPO_003719-RA	596	602	G-box2
AHYPO_003719-RA	1382	1388	as-12
AHYPO_003719-RA	726	732	CGTCA-motif2
AHYPO_003719-RA	886	892	Box 42
AHYPO_003719-RA	1223	1229	Box 42
AHYPO_003719-RA	291	297	ABRE2
AHYPO_003719-RA	1382	1388	TGACG-motif2
AL1G17000.t1	224	230	MYB2
AL1G17000.t1	383	389	STRE2
AL1G17000.t1	1324	1330	STRE2
AL1G17000.t1	389	395	MYC2
AL1G17000.t1	477	483	MYC2
AL1G17000.t1	404	410	MYB2
AL1G17000.t1	404	410	MYB2
AL1G17000.t1	927	933	TGACG-motif2
AL1G17000.t1	1404	1410	TCT-motif2
AL1G17000.t1	224	230	MYB2
AL1G17000.t1	1163	1169	CGTCA-motif2
AL1G17000.t1	159	165	ABRE2
AL1G17000.t1	863	869	ABRE2
AL1G17000.t1	640	646	MYC2
AL1G17000.t1	927	933	as-12
AL4G25110.t1	948	954	G-box2
AL4G25110.t1	310	316	as-12
AL4G25110.t1	841	847	as-12
AL4G25110.t1	95	101	G-box2
AL4G25110.t1	948	954	G-box2
AL4G25110.t1	1145	1151	MYC2
AL4G25110.t1	594	600	ARE2
AL4G25110.t1	1107	1113	ARE2
AL4G25110.t1	1151	1157	ERE2
AL4G25110.t1	95	101	ABRE2
AL4G25110.t1	490	496	ABRE2
AL4G25110.t1	809	815	ABRE2
AL4G25110.t1	811	817	ABRE2
AL4G25110.t1	948	954	ABRE2
AL4G25110.t1	1121	1127	Box 42
AL4G25110.t1	561	567	MYB2
AL4G25110.t1	310	316	TGACG-motif2
AL4G25110.t1	841	847	TGACG-motif2
AL4G25110.t1	274	280	TCT-motif2
AL4G25110.t1	390	396	TCT-motif2
AL4G25110.t1	1419	1425	MYB2
AL4G25110.t1	561	567	MYB2
AL4G25110.t1	804	810	MYB2
AL4G25110.t1	582	588	STRE2
AT1G06960.1	432	438	MYB2
AT1G06960.1	417	423	MYC2
AT1G06960.1	504	510	MYC2
AT1G06960.1	1286	1292	MYB2
AT1G06960.1	411	417	STRE2
AT1G06960.1	1355	1361	STRE2
AT1G06960.1	715	721	TGACG-motif2
AT1G06960.1	1425	1431	TCT-motif2
AT1G06960.1	432	438	MYB2
AT1G06960.1	305	311	MYC2
AT1G06960.1	1397	1403	G-box2
AT1G06960.1	1191	1197	CGTCA-motif2
AT1G06960.1	715	721	as-12
AT2G30260.1	1091	1097	G-box2
AT2G30260.1	169	175	G-box2
AT2G30260.1	1091	1097	G-box2
AT2G30260.1	1112	1118	MYC2
AT2G30260.1	641	647	ARE2
AT2G30260.1	169	175	ABRE2
AT2G30260.1	653	659	ABRE2
AT2G30260.1	1091	1097	ABRE2
AT2G30260.1	1385	1391	ABRE2
AT2G30260.1	447	453	TCT-motif2
AT2G30260.1	955	961	MYB2
AUR62009712-RA	756	762	TCT-motif2
AUR62009712-RA	1214	1220	TGACG-motif2
AUR62009712-RA	933	939	STRE2
AUR62009712-RA	1016	1022	STRE2
AUR62009712-RA	1022	1028	MYB2
AUR62009712-RA	1259	1265	MYB2
AUR62009712-RA	1214	1220	as-12
AUR62009712-RA	1022	1028	MYB2
AUR62009712-RA	1259	1265	MYB2
AUR62009712-RA	329	335	ARE2
AUR62009712-RA	1084	1090	Box 42
AUR62009712-RA	1369	1375	Box 42
AUR62009712-RA	1212	1218	ABRE2
AUR62009712-RA	81	87	MYC2
AUR62009712-RA	1338	1344	MYC2
AUR62036233-RA	1066	1072	MYB2
AUR62036233-RA	278	284	ARE2
AUR62036233-RA	381	387	ARE2
AUR62036233-RA	1216	1222	ARE2
AUR62036233-RA	1202	1208	Box 42
AUR62036233-RA	1306	1312	Box 42
AUR62036233-RA	670	676	ABRE2
AUR62036233-RA	1146	1152	ABRE2
AUR62036233-RA	1277	1283	MYC2
AUR62036233-RA	1148	1154	as-12
AUR62036233-RA	1060	1066	STRE2
AUR62036233-RA	386	392	MYB2
AUR62036233-RA	1066	1072	MYB2
AUR62036233-RA	788	794	MYC2
AUR62036233-RA	776	782	TCT-motif2
AUR62036233-RA	1148	1154	TGACG-motif2
Anaoc.0004s1468.1	1341	1347	MYB2
Anaoc.0004s1468.1	1399	1405	MYB2
Anaoc.0004s1468.1	1418	1424	STRE2
Anaoc.0004s1468.1	928	934	TGACG-motif2
Anaoc.0004s1468.1	1341	1347	MYB2
Anaoc.0004s1468.1	814	820	Box 42
Anaoc.0004s1468.1	1092	1098	Box 42
Anaoc.0004s1468.1	1176	1182	Box 42
Anaoc.0004s1468.1	1399	1405	MYB2
Anaoc.0004s1468.1	71	77	MYC2
Anaoc.0004s1468.1	416	422	MYC2
Anaoc.0004s1468.1	928	934	as-12
Anaoc.0004s1468.1	12	18	G-box2
Anaoc.0007s1025.1	795	801	MYC2
Anaoc.0007s1025.1	1262	1268	MYC2
Anaoc.0007s1025.1	1347	1353	MYC2
Anaoc.0007s1025.1	1443	1449	MYC2
Anaoc.0007s1025.1	790	796	ABRE2
Anaoc.0007s1025.1	792	798	as-12
Anaoc.0007s1025.1	570	576	STRE2
Anaoc.0007s1025.1	183	189	MYB2
Anaoc.0007s1025.1	1454	1460	MYB2
Anaoc.0007s1025.1	792	798	TGACG-motif2
Aqcoe1G393500.1	1297	1303	G-box2
Aqcoe1G393500.1	1297	1303	G-box2
Aqcoe1G393500.1	285	291	MYC2
Aqcoe1G393500.1	152	158	ARE2
Aqcoe1G393500.1	573	579	ARE2
Aqcoe1G393500.1	867	873	ARE2
Aqcoe1G393500.1	1301	1307	ARE2
Aqcoe1G393500.1	1297	1303	ABRE2
Aqcoe1G393500.1	823	829	MYB2
Aqcoe1G393500.1	823	829	MYB2
Araha.9595s0001.1	80	86	as-12
Araha.9595s0001.1	533	539	as-12
Araha.9595s0001.1	255	261	CGTCA-motif2
Araha.9595s0001.1	381	387	ARE2
Araha.9595s0001.1	1019	1025	ARE2
Araha.9595s0001.1	1024	1030	ARE2
Araha.9595s0001.1	80	86	TGACG-motif2
Araha.9595s0001.1	533	539	TGACG-motif2
Araha.9595s0001.1	787	793	MYB2
Araha.9595s0001.1	1434	1440	MYB2
Araha.9595s0001.1	1434	1440	MYB2
Araha.9595s0001.1	453	459	MYB2
Araha.9595s0001.1	787	793	MYB2
Bostr.24513s0216.1	235	241	TCT-motif2
Bostr.24513s0216.1	522	528	MYB2
Bostr.24513s0216.1	77	83	MYB2
Bostr.24513s0216.1	299	305	STRE2
Bostr.24513s0216.1	915	921	G-box2
Bostr.24513s0216.1	469	475	ABRE2
Bostr.24513s0216.1	915	921	ABRE2
Bostr.24513s0216.1	1079	1085	ERE2
Bostr.24513s0216.1	380	386	MYC2
Bostr.24513s0216.1	1001	1007	MYC2
Bostr.24513s0216.1	1128	1134	MYC2
Bostr.24513s0216.1	915	921	G-box2
Bostr.25219s0262.1	747	753	as-12
Bostr.25219s0262.1	978	984	as-12
Bostr.25219s0262.1	42	48	CGTCA-motif2
Bostr.25219s0262.1	208	214	ABRE2
Bostr.25219s0262.1	458	464	MYB2
Bostr.25219s0262.1	1445	1451	TCT-motif2
Bostr.25219s0262.1	747	753	TGACG-motif2
Bostr.25219s0262.1	978	984	TGACG-motif2
Bostr.25219s0262.1	304	310	MYB2
Bostr.25219s0262.1	528	534	MYC2
Bostr.25219s0262.1	458	464	MYB2
Bostr.25219s0262.1	437	443	STRE2
Bostr.25219s0262.1	1372	1378	STRE2
Brara.E01295.1	725	731	MYB2
Brara.E01295.1	998	1004	MYB2
Brara.E01295.1	998	1004	MYB2
Brara.E01295.1	705	711	ARE2
Brara.E01295.1	1091	1097	MYC2
Brara.E01295.1	1320	1326	MYC2
Brara.E01295.1	1418	1424	MYC2
Ca_17274	1082	1088	G-box2
Ca_17274	41	47	ABRE2
Ca_17274	1361	1367	Box 42
Ca_17274	825	831	ERE2
Ca_17274	1071	1077	ARE2
Ca_17274	322	328	MYB2
Cagra.10198s0003.1	593	599	as-12
Cagra.10198s0003.1	319	325	MYC2
Cagra.10198s0003.1	596	602	MYC2
Cagra.10198s0003.1	1188	1194	MYC2
Cagra.10198s0003.1	686	692	ABRE2
Cagra.10198s0003.1	590	596	CGTCA-motif2
Cagra.10198s0003.1	450	456	TCT-motif2
Cagra.10198s0003.1	593	599	TGACG-motif2
Cagra.10198s0003.1	514	520	STRE2
Cagra.10198s0003.1	1295	1301	STRE2
Cagra.10198s0003.1	700	706	MYB2
Cagra.10198s0003.1	1385	1391	MYB2
Cagra.1671s0318.1	177	183	ABRE2
Cagra.1671s0318.1	720	726	as-12
Cagra.1671s0318.1	951	957	as-12
Cagra.1671s0318.1	404	410	STRE2
Cagra.1671s0318.1	469	475	MYB2
Cagra.1671s0318.1	410	416	MYC2
Cagra.1671s0318.1	495	501	MYC2
Cagra.1671s0318.1	425	431	MYB2
Cagra.1671s0318.1	425	431	MYB2
Cagra.1671s0318.1	612	618	TCT-motif2
Cagra.1671s0318.1	720	726	TGACG-motif2
Cagra.1671s0318.1	951	957	TGACG-motif2
Carubv10010209m	117	123	ABRE2
Carubv10010209m	660	666	as-12
Carubv10010209m	891	897	as-12
Carubv10010209m	344	350	STRE2
Carubv10010209m	350	356	MYC2
Carubv10010209m	435	441	MYC2
Carubv10010209m	409	415	MYB2
Carubv10010209m	365	371	MYB2
Carubv10010209m	365	371	MYB2
Carubv10010209m	1446	1452	MYB2
Carubv10010209m	1491	1497	MYB2
Carubv10010209m	660	666	TGACG-motif2
Carubv10010209m	891	897	TGACG-motif2
Carubv10010209m	552	558	TCT-motif2
Carubv10025584m	643	649	MYB2
Carubv10025584m	1325	1331	MYB2
Carubv10025584m	455	461	STRE2
Carubv10025584m	1235	1241	STRE2
Carubv10025584m	427	433	TGACG-motif2
Carubv10025584m	1468	1474	TGACG-motif2
Carubv10025584m	131	137	TCT-motif2
Carubv10025584m	391	397	TCT-motif2
Carubv10025584m	260	266	MYC2
Carubv10025584m	537	543	MYC2
Carubv10025584m	1129	1135	MYC2
Carubv10025584m	629	635	ABRE2
Carubv10025584m	427	433	as-12
Carubv10025584m	1468	1474	as-12
Ciclev10002361m	178	184	MYB2
Ciclev10002361m	277	283	STRE2
Ciclev10002361m	501	507	MYB2
Ciclev10002361m	178	184	MYB2
Ciclev10002361m	1279	1285	G-box2
Ciclev10002361m	1411	1417	MYC2
Ciclev10002361m	501	507	MYB2
Ciclev10002361m	141	147	ERE2
Ciclev10002361m	441	447	ERE2
Ciclev10002361m	589	595	ERE2
Ciclev10002361m	1461	1467	Box 42
Ciclev10002361m	1279	1285	ABRE2
Ciclev10002361m	1279	1285	G-box2
Cucsa.111900.1	1094	1100	G-box2
Cucsa.111900.1	1449	1455	G-box2
Cucsa.111900.1	860	866	MYC2
Cucsa.111900.1	828	834	ERE2
Cucsa.111900.1	1094	1100	ABRE2
Cucsa.111900.1	1143	1149	ABRE2
Cucsa.111900.1	754	760	Box 42
Cucsa.111900.1	1110	1116	Box 42
Cucsa.111900.1	1070	1076	as-12
Cucsa.111900.1	1070	1076	TGACG-motif2
Cucsa.111900.1	550	556	TCT-motif2
Glyma.02G232800.1	1354	1360	STRE2
Glyma.02G232800.1	712	718	MYB2
Glyma.02G232800.1	1007	1013	MYB2
Glyma.02G232800.1	867	873	MYC2
Glyma.02G232800.1	1022	1028	TGACG-motif2
Glyma.02G232800.1	1080	1086	Box 42
Glyma.02G232800.1	1161	1167	Box 42
Glyma.02G232800.1	1429	1435	ABRE2
Glyma.02G232800.1	54	60	ERE2
Glyma.02G232800.1	75	81	ERE2
Glyma.02G232800.1	112	118	ERE2
Glyma.02G232800.1	294	300	ARE2
Glyma.02G232800.1	707	713	ARE2
Glyma.02G232800.1	1347	1353	ARE2
Glyma.02G232800.1	1022	1028	as-12
Glyma.14G200400.1	65	71	TGACG-motif2
Glyma.14G200400.1	674	680	TGACG-motif2
Glyma.14G200400.1	672	678	ABRE2
Glyma.14G200400.1	1431	1437	ABRE2
Glyma.14G200400.1	787	793	Box 42
Glyma.14G200400.1	20	26	CGTCA-motif2
Glyma.14G200400.1	1110	1116	ARE2
Glyma.14G200400.1	711	717	MYC2
Glyma.14G200400.1	116	122	G-box2
Glyma.14G200400.1	117	123	G-box2
Glyma.14G200400.1	1431	1437	G-box2
Glyma.14G200400.1	65	71	as-12
Glyma.14G200400.1	674	680	as-12
Glyma.14G200400.1	1431	1437	G-box2
Gohir.A03G024900.1	42	48	MYC2
Gohir.A03G024900.1	678	684	MYB2
Gohir.A03G024900.1	1024	1030	MYB2
Gohir.A03G024900.1	1269	1275	STRE2
Gohir.A03G024900.1	1292	1298	STRE2
Gohir.A03G024900.1	678	684	MYB2
Gohir.A03G024900.1	622	628	TCT-motif2
Gohir.D03G143600.1	360	366	TCT-motif2
Gohir.D03G143600.1	380	386	TCT-motif2
Gohir.D03G143600.1	823	829	TCT-motif2
Gohir.D03G143600.1	484	490	MYB2
Gohir.D03G143600.1	567	573	MYB2
Gohir.D03G143600.1	1179	1185	STRE2
Gohir.D03G143600.1	1203	1209	STRE2
Gohir.D03G143600.1	453	459	ERE2
Gohir.D03G143600.1	1118	1124	ERE2
Gohir.D03G143600.1	632	638	ARE2
Gohir.D03G143600.1	934	940	ARE2
Gohir.D03G143600.1	567	573	MYB2
Gohir.D03G143600.1	1349	1355	Box 42
Gorai.003G150900.1	517	523	TCT-motif2
Gorai.003G150900.1	856	862	TCT-motif2
Gorai.003G150900.1	675	681	TGACG-motif2
Gorai.003G150900.1	1235	1241	STRE2
Gorai.003G150900.1	627	633	MYB2
Gorai.003G150900.1	675	681	as-12
Gorai.003G150900.1	592	598	ERE2
Gorai.003G150900.1	1151	1157	ERE2
Gorai.003G150900.1	627	633	MYB2
Gorai.003G150900.1	692	698	ARE2
HanXRQChr06g0173781	113	119	TGACG-motif2
HanXRQChr06g0173781	1103	1109	TGACG-motif2
HanXRQChr06g0173781	1108	1114	TGACG-motif2
HanXRQChr06g0173781	595	601	MYB2
HanXRQChr06g0173781	1165	1171	STRE2
HanXRQChr06g0173781	113	119	as-12
HanXRQChr06g0173781	1103	1109	as-12
HanXRQChr06g0173781	1108	1114	as-12
HanXRQChr06g0173781	33	39	CGTCA-motif2
HanXRQChr06g0173781	1106	1112	ABRE2
HanXRQChr06g0173781	198	204	ERE2
Kaladp0085s0062.1	1400	1406	MYB2
Kaladp0085s0062.1	143	149	TGACG-motif2
Kaladp0085s0062.1	1105	1111	TGACG-motif2
Kaladp0085s0062.1	909	915	MYB2
Kaladp0085s0062.1	1400	1406	MYB2
Kaladp0085s0062.1	906	912	STRE2
Kaladp0085s0062.1	909	915	MYB2
Kaladp0085s0062.1	143	149	as-12
Kaladp0085s0062.1	1105	1111	as-12
Kaladp0085s0062.1	49	55	MYC2
Kaladp0085s0062.1	403	409	MYC2
Kaladp0085s0062.1	803	809	MYC2
Kaladp0085s0062.1	1366	1372	MYC2
Kaladp0085s0062.1	349	355	ARE2
Kaladp0085s0062.1	1147	1153	Box 42
Kaladp0085s0062.1	1411	1417	ABRE2
Kaladp0085s0062.1	180	186	CGTCA-motif2
Kalax.0007s0054.1	330	336	MYB2
Kalax.0007s0054.1	888	894	MYB2
Kalax.0007s0054.1	885	891	STRE2
Kalax.0007s0054.1	1389	1395	MYB2
Kalax.0007s0054.1	330	336	MYB2
Kalax.0007s0054.1	888	894	MYB2
Kalax.0007s0054.1	1072	1078	TGACG-motif2
Kalax.0007s0054.1	1389	1395	MYB2
Kalax.0007s0054.1	156	162	CGTCA-motif2
Kalax.0007s0054.1	602	608	CGTCA-motif2
Kalax.0007s0054.1	1114	1120	Box 42
Kalax.0007s0054.1	295	301	ARE2
Kalax.0007s0054.1	349	355	MYC2
Kalax.0007s0054.1	783	789	MYC2
Kalax.0007s0054.1	949	955	MYC2
Kalax.0007s0054.1	1072	1078	as-12
Kalax.0076s0016.1	1093	1099	as-12
Kalax.0076s0016.1	304	310	ARE2
Kalax.0076s0016.1	611	617	CGTCA-motif2
Kalax.0076s0016.1	1411	1417	ABRE2
Kalax.0076s0016.1	1135	1141	Box 42
Kalax.0076s0016.1	358	364	MYC2
Kalax.0076s0016.1	792	798	MYC2
Kalax.0076s0016.1	1400	1406	MYB2
Kalax.0076s0016.1	1093	1099	TGACG-motif2
Kalax.0076s0016.1	894	900	STRE2
Kalax.0076s0016.1	1400	1406	MYB2
MDP0000163229	258	264	as-12
MDP0000163229	1398	1404	as-12
MDP0000163229	443	449	MYC2
MDP0000163229	1131	1137	MYC2
MDP0000163229	1340	1346	MYC2
MDP0000163229	631	637	ARE2
MDP0000163229	256	262	ABRE2
MDP0000163229	258	264	TGACG-motif2
MDP0000163229	1398	1404	TGACG-motif2
MDP0000163229	60	66	MYB2
MDP0000163229	668	674	MYB2
MDP0000170114	571	577	MYB2
MDP0000170114	571	577	MYB2
MDP0000170114	430	436	STRE2
MDP0000545219	1402	1408	as-12
MDP0000545219	1169	1175	G-box2
MDP0000545219	1169	1175	ABRE2
MDP0000545219	957	963	ARE2
MDP0000545219	692	698	MYB2
MDP0000545219	398	404	MYC2
MDP0000545219	1039	1045	MYC2
MDP0000545219	1129	1135	MYC2
MDP0000545219	1169	1175	G-box2
MDP0000545219	1402	1408	TGACG-motif2
MDP0000545219	406	412	TCT-motif2
MDP0000545219	692	698	MYB2
Medtr1g055405.1	3	9	ERE2
Medtr1g055405.1	896	902	ERE2
Medtr1g055405.1	989	995	Box 42
Medtr1g055405.1	1443	1449	CGTCA-motif2
Medtr1g055405.1	178	184	MYC2
Medtr1g055405.1	668	674	MYC2
Medtr1g055405.1	1489	1495	MYB2
Medtr1g055405.1	545	551	STRE2
Medtr3g072860.1	1443	1449	CGTCA-motif2
Medtr3g072860.1	311	317	ABRE2
Medtr3g072860.1	437	443	ABRE2
Medtr3g072860.1	1074	1080	ABRE2
Medtr3g072860.1	989	995	Box 42
Medtr3g072860.1	42	48	G-box2
Medtr3g072860.1	437	443	G-box2
Medtr3g072860.1	482	488	G-box2
Medtr3g072860.1	1074	1080	G-box2
Medtr3g072860.1	248	254	MYC2
Medtr3g072860.1	665	671	MYC2
Medtr3g072860.1	79	85	as-12
Medtr3g072860.1	265	271	MYB2
Medtr3g072860.1	79	85	TGACG-motif2
Medtr5g074430	730	736	as-12
Medtr5g074430	730	736	TGACG-motif2
Medtr5g074430	705	711	MYC2
Medtr5g074430	1355	1361	MYC2
Medtr5g074430	1115	1121	ERE2
Medtr5g074430	826	832	Box 42
Medtr5g074430	486	492	ABRE2
Phvul.008G251100.1	988	994	as-12
Phvul.008G251100.1	277	283	CGTCA-motif2
Phvul.008G251100.1	1022	1028	Box 42
Phvul.008G251100.1	424	430	ERE2
Phvul.008G251100.1	561	567	ERE2
Phvul.008G251100.1	210	216	G-box2
Phvul.008G251100.1	356	362	G-box2
Phvul.008G251100.1	988	994	TGACG-motif2
Phvul.008G251100.1	787	793	MYC2
Phvul.008G251100.1	1043	1049	MYC2
Phvul.008G251100.1	1474	1480	MYB2
Podel.13G193700.1	790	796	Box 42
Podel.13G193700.1	869	875	Box 42
Podel.13G193700.1	948	954	Box 42
Podel.13G193700.1	758	764	ABRE2
Podel.13G193700.1	229	235	ARE2
Podel.13G193700.1	747	753	ERE2
Podel.13G193700.1	895	901	ERE2
Podel.13G193700.1	437	443	MYC2
Podel.13G193700.1	302	308	as-12
Podel.13G193700.1	40	46	STRE2
Podel.13G193700.1	58	64	STRE2
Podel.13G193700.1	343	349	STRE2
Podel.13G193700.1	307	313	TCT-motif2
Podel.13G193700.1	302	308	TGACG-motif2
Potri.013G153700.1	146	152	as-12
Potri.013G153700.1	980	986	ERE2
Potri.013G153700.1	73	79	ARE2
Potri.013G153700.1	942	948	Box 42
Potri.013G153700.1	1165	1171	G-box2
Potri.013G153700.1	281	287	MYC2
Potri.013G153700.1	146	152	TGACG-motif2
Potri.013G153700.1	151	157	TCT-motif2
Potri.013G153700.1	187	193	STRE2
Prupe.6G046700.1	379	385	as-12
Prupe.6G046700.1	590	596	as-12
Prupe.6G046700.1	1191	1197	as-12
Prupe.6G046700.1	1342	1348	as-12
Prupe.6G046700.1	785	791	G-box2
Prupe.6G046700.1	1226	1232	G-box2
Prupe.6G046700.1	776	782	MYC2
Prupe.6G046700.1	887	893	MYC2
Prupe.6G046700.1	1460	1466	MYC2
Prupe.6G046700.1	785	791	G-box2
Prupe.6G046700.1	1100	1106	G-box2
Prupe.6G046700.1	1226	1232	G-box2
Prupe.6G046700.1	785	791	ABRE2
Prupe.6G046700.1	1081	1087	ABRE2
Prupe.6G046700.1	1100	1106	ABRE2
Prupe.6G046700.1	1226	1232	ABRE2
Prupe.6G046700.1	1086	1092	ERE2
Prupe.6G046700.1	966	972	MYB2
Prupe.6G046700.1	379	385	TGACG-motif2
Prupe.6G046700.1	590	596	TGACG-motif2
Prupe.6G046700.1	1191	1197	TGACG-motif2
Prupe.6G046700.1	1342	1348	TGACG-motif2
Prupe.6G046700.1	966	972	MYB2
SapurV1A.0222s0330.1	181	187	G-box2
SapurV1A.0222s0330.1	232	238	G-box2
SapurV1A.0222s0330.1	808	814	MYC2
SapurV1A.0222s0330.1	463	469	MYB2
SapurV1A.0222s0330.1	659	665	MYB2
SapurV1A.0222s0330.1	1245	1251	MYB2
SapurV1A.0222s0330.1	1177	1183	ERE2
SapurV1A.0222s0330.1	1339	1345	ERE2
SapurV1A.0222s0330.1	1421	1427	ERE2
SapurV1A.0222s0330.1	180	186	CGTCA-motif2
SapurV1A.0222s0330.1	440	446	CGTCA-motif2
SapurV1A.0222s0330.1	687	693	CGTCA-motif2
SapurV1A.0222s0330.1	818	824	CGTCA-motif2
SapurV1A.0222s0330.1	1259	1265	Box 42
SapurV1A.0222s0330.1	1437	1443	Box 42
SapurV1A.0222s0330.1	604	610	ABRE2
SapurV1A.0222s0330.1	246	252	TCT-motif2
SapurV1A.0222s0330.1	463	469	MYB2
SapurV1A.0222s0330.1	659	665	MYB2
SapurV1A.0222s0330.1	1245	1251	MYB2
SapurV1A.0433s0110.1	716	722	MYB2
SapurV1A.0433s0110.1	992	998	MYB2
SapurV1A.0433s0110.1	1018	1024	MYB2
SapurV1A.0433s0110.1	187	193	MYC2
SapurV1A.0433s0110.1	992	998	MYB2
SapurV1A.0433s0110.1	1018	1024	MYB2
SapurV1A.0433s0110.1	64	70	ABRE2
SapurV1A.0433s0110.1	759	765	Box 42
SapurV1A.0433s0110.1	1221	1227	Box 42
SapurV1A.0433s0110.1	1261	1267	Box 42
SapurV1A.0433s0110.1	1387	1393	Box 42
SapurV1A.0433s0110.1	141	147	ARE2
SapurV1A.0433s0110.1	716	722	MYB2
SapurV1A.0433s0110.1	1426	1432	ERE2
SapurV1A.0433s0110.1	688	694	MYC2
SapurV1A.0433s0110.1	64	70	G-box2
Thecc1EG042243t1	968	974	Box 42
Thecc1EG042243t1	1175	1181	Box 42
Thecc1EG042243t1	1267	1273	Box 42
Thecc1EG042243t1	1298	1304	Box 42
Thecc1EG042243t1	502	508	MYC2
Thecc1EG042243t1	1089	1095	MYC2
Thecc1EG042243t1	316	322	MYB2
Thhalv10009693m	26	32	as-12
Thhalv10009693m	96	102	as-12
Thhalv10009693m	26	32	TGACG-motif2
Thhalv10009693m	96	102	TGACG-motif2
Thhalv10009693m	781	787	TCT-motif2
Thhalv10009693m	411	417	MYB2
Thhalv10009693m	489	495	MYB2
Thhalv10017204m	33	39	G-box2
Thhalv10017204m	310	316	ARE2
Thhalv10017204m	331	337	MYB2
Thhalv10017204m	33	39	ABRE2
Thhalv10017204m	331	337	MYB2
Tp57577_TGAC_v2_mRNA34847	587	593	as-12
Tp57577_TGAC_v2_mRNA34847	673	679	as-12
Tp57577_TGAC_v2_mRNA34847	686	692	as-12
Tp57577_TGAC_v2_mRNA34847	715	721	as-12
Tp57577_TGAC_v2_mRNA34847	779	785	as-12
Tp57577_TGAC_v2_mRNA34847	803	809	as-12
Tp57577_TGAC_v2_mRNA34847	585	591	ABRE2
Tp57577_TGAC_v2_mRNA34847	769	775	Box 42
Tp57577_TGAC_v2_mRNA34847	983	989	Box 42
Tp57577_TGAC_v2_mRNA34847	1099	1105	Box 42
Tp57577_TGAC_v2_mRNA34847	1108	1114	Box 42
Tp57577_TGAC_v2_mRNA34847	1112	1118	Box 42
Tp57577_TGAC_v2_mRNA34847	1271	1277	Box 42
Tp57577_TGAC_v2_mRNA34847	33	39	MYC2
Tp57577_TGAC_v2_mRNA34847	590	596	MYC2
Tp57577_TGAC_v2_mRNA34847	587	593	TGACG-motif2
Tp57577_TGAC_v2_mRNA34847	673	679	TGACG-motif2
Tp57577_TGAC_v2_mRNA34847	686	692	TGACG-motif2
Tp57577_TGAC_v2_mRNA34847	715	721	TGACG-motif2
Tp57577_TGAC_v2_mRNA34847	779	785	TGACG-motif2
Tp57577_TGAC_v2_mRNA34847	803	809	TGACG-motif2
Tp57577_TGAC_v2_mRNA34847	203	209	MYB2
Vigun08g130900.1聽	465	471	TGACG-motif2
Vigun08g130900.1聽	971	977	ABRE2
Vigun08g130900.1聽	973	979	ABRE2
Vigun08g130900.1聽	1023	1029	ABRE2
Vigun08g130900.1聽	1025	1031	ABRE2
Vigun08g130900.1聽	1043	1049	ABRE2
Vigun08g130900.1聽	1149	1155	ABRE2
Vigun08g130900.1聽	154	160	CGTCA-motif2
[truncated: 727 more rows]
